# Supplementary material for: Phenyl N-(4-fluorophen­yl)carbamate
Source: Acta Crystallogr Sect E Struct Rep Online. 2009 Apr 18;65(Pt 5):o1036. doi: 10.1107/S1600536809013312 (PMC2977719; doi:10.1107/S1600536809013312)
Supplement: Supplementary file 1 [file e-65-o1036-sup1.cif]

##############################################################################
###                                                                        ###
###        Electronic paper (Acta Crystallographica Section E)             ###
###                                                                        ###
##############################################################################
#                                                                            #
# This CIF contains the data in a paper accepted for publication in Acta     #
# Crystallographica Section E. It conforms to the requirements of Notes      #
# for Authors for Section E, and has been peer reviewed under the auspices   #
# of the IUCr Commission on Journals.                                        #
#                                                                            #
# Full details of the Crystallographic Information File format               #
# are given in the paper "The Crystallographic Information File (CIF):       #
# a New Standard Archive File for Crystallography" by S. R. Hall, F. H.      #
# Allen and I. D. Brown [Acta Cryst. (1991), A47, 655-685].                  #
#                                                                            #
# The current version of the core CIF dictionary is obtainable from          #
# ftp://ftp.iucr.org/pub/cif_core.dic. The current version number is 2.4.    #
#                                                                            #
# Software is freely available for graphical display of the structure(s) in  #
# this CIF.  For information consult the CIF home page http://www.iucr.org/  #
# cif/home.html                                                              #
#                                                                            #
# This file may be used for bona fide research purposes within the           #
# scientific community so long as proper attribution is given to the journal # 
# article from which it was obtained.                                        #
#                                                                            #
##############################################################################
                                             
data_global
_audit_creation_method     'from SHELXL97 CIF and IUCr SHELXL97-template'
_journal_date_recd_electronic     2009-04-07
_journal_date_accepted     2009-04-08
_journal_name_full     'Acta Crystallographica, Section E'
_journal_year     2009
_journal_volume     65
_journal_issue      5
_journal_page_first     o1036
_journal_page_last     o1036
_journal_paper_category     QO
_journal_coeditor_code     HK2663
_publ_contact_author_name     ' Zhi-Xiang Wang '
_publ_contact_author_address
;
Department of Pharmaceutical Engineering,
China Pharmaceutical University,
Tongjiaxiang No.24 Nanjing,
Nanjing 210009
People's Republic of China
;
_publ_contact_author_email     yzcpu@163.com
_publ_contact_author_fax     ?
_publ_contact_author_phone     '86 25 83271258'
_publ_section_title
;
Phenyl <i>N</i>-(4-fluorophenyl)carbamate
;
loop_
    _publ_author_name
    _publ_author_address
    'Zhao Yang'
;
Department of Pharmaceutical Engineering,
China Pharmaceutical University,
Tongjiaxiang No. 24 Nanjing,
Nanjing 210009
People's Republic of China
;
    'Zhi-Xiang Wang'
;
Department of Pharmaceutical Engineering,
China Pharmaceutical University,
Tongjiaxiang No. 24 Nanjing,
Nanjing 210009
People's Republic of China
;
data_I
_audit_creation_method     SHELXL-97
_chemical_name_systematic
;
Phenyl <i>N</i>-(4-fluorophenyl)carbamate
;
_chemical_name_common     ?
_chemical_formula_moiety     'C13 H10 F N O2'
_chemical_formula_sum     'C13 H10 F N O2'
_chemical_formula_iupac     'C13 H10 F N O2'
_chemical_formula_weight     231.22
_chemical_melting_point     ?
_symmetry_cell_setting     triclinic
_symmetry_space_group_name_H-M     'P -1'
_symmetry_space_group_name_Hall     '-P 1'
loop_
    _symmetry_equiv_pos_as_xyz
    'x, y, z'
    '-x, -y, -z'
_cell_length_a     5.8860(12)
_cell_length_b     7.8540(16)
_cell_length_c     24.761(5)
_cell_angle_alpha     96.62(3)
_cell_angle_beta     92.82(3)
_cell_angle_gamma     91.19(3)
_cell_volume     1135.3(4)
_cell_formula_units_Z     4
_cell_measurement_reflns_used     25
_cell_measurement_theta_min     8
_cell_measurement_theta_max     12
_cell_measurement_temperature     294(2)
_exptl_crystal_description     block
_exptl_crystal_colour     colorless
_exptl_crystal_size_max     0.10
_exptl_crystal_size_mid     0.10
_exptl_crystal_size_min     0.08
_exptl_crystal_density_diffrn     1.353
_exptl_crystal_density_meas     ?
_exptl_crystal_density_method     'not measured'
_exptl_crystal_F_000     480
_exptl_absorpt_coefficient_mu     0.103
_exptl_absorpt_correction_type     psi-scan
_exptl_absorpt_process_details     '(North <i>et al.</i>,  1968)'
_exptl_absorpt_correction_T_min     0.9898
_exptl_absorpt_correction_T_max     0.9918
_exptl_special_details
;
;
_diffrn_ambient_temperature     294(2)
_diffrn_radiation_type     MoK\a
_diffrn_radiation_wavelength     0.71073
_diffrn_radiation_source     'fine-focus sealed tube'
_diffrn_radiation_monochromator     graphite
_diffrn_measurement_device_type     'Enraf--Nonius CAD-4'
_diffrn_measurement_method     \w/2\q
_diffrn_detector_area_resol_mean     ?
_diffrn_reflns_number     4548
_diffrn_reflns_av_R_equivalents     0.0604
_diffrn_reflns_av_sigmaI/netI     0.0796
_diffrn_reflns_theta_min     1.66
_diffrn_reflns_theta_max     25.27
_diffrn_reflns_theta_full     25.27
_diffrn_measured_fraction_theta_max     1.000
_diffrn_measured_fraction_theta_full     1.000
_diffrn_reflns_limit_h_min     0
_diffrn_reflns_limit_h_max     7
_diffrn_reflns_limit_k_min     -9
_diffrn_reflns_limit_k_max     9
_diffrn_reflns_limit_l_min     -29
_diffrn_reflns_limit_l_max     29
_diffrn_standards_number     3
_diffrn_standards_interval_count     ?
_diffrn_standards_interval_time     120
_diffrn_standards_decay_%     1
_refine_special_details
;
Refinement of <i>F</i>^2^ against ALL reflections. The weighted <i>R</i>-factor
<i>wR</i> and goodness of fit <i>S</i> are based on <i>F</i>^2^, conventional
<i>R</i>-factors <i>R</i> are based on <i>F</i>, with <i>F</i> set to zero for
negative <i>F</i>^2^. The threshold expression of <i>F</i>^2^ >
\s(<i>F</i>^2^) is used only for calculating <i>R</i>-factors(gt) <i>etc</i>.
and is not relevant to the choice of reflections for refinement.
<i>R</i>-factors based on <i>F</i>^2^ are statistically about twice as large
as those based on <i>F</i>, and <i>R</i>- factors based on ALL data will be
even larger.
;
_reflns_number_total     4110
_reflns_number_gt     1662
_reflns_threshold_expression     I>2\s(I)
_refine_ls_structure_factor_coef     Fsqd
_refine_ls_matrix_type     full
_refine_ls_R_factor_all     0.1788
_refine_ls_R_factor_gt     0.0726
_refine_ls_wR_factor_gt     0.1214
_refine_ls_wR_factor_ref     0.1574
_refine_ls_goodness_of_fit_ref     1.000
_refine_ls_restrained_S_all     1.000
_refine_ls_number_reflns     4110
_refine_ls_number_parameters     307
_refine_ls_number_restraints     0
_refine_ls_hydrogen_treatment     constr
_refine_ls_weighting_scheme     calc
_refine_ls_weighting_details
                  'calc w=1/[\s^2^(Fo^2^)+(0.052P)^2^] where P=(Fo^2^+2Fc^2^)/3'
_atom_sites_solution_hydrogens     geom
_atom_sites_solution_primary     direct
_atom_sites_solution_secondary     difmap
_refine_ls_shift/su_max     0.000
_refine_ls_shift/su_mean     0.000
_refine_diff_density_max     0.128
_refine_diff_density_min     -0.129
_refine_ls_extinction_method     none
_refine_ls_extinction_coef     ?
loop_
    _atom_type_symbol
    _atom_type_description
    _atom_type_scat_dispersion_real
    _atom_type_scat_dispersion_imag
    _atom_type_scat_source
    'C' 'C' 0.0033 0.0016
                         'International Tables Vol C Tables 4.2.6.8 and 6.1.1.4'
    'H' 'H' 0.0000 0.0000
                         'International Tables Vol C Tables 4.2.6.8 and 6.1.1.4'
    'N' 'N' 0.0061 0.0033
                         'International Tables Vol C Tables 4.2.6.8 and 6.1.1.4'
    'O' 'O' 0.0106 0.0060
                         'International Tables Vol C Tables 4.2.6.8 and 6.1.1.4'
    'F' 'F' 0.0171 0.0103
                         'International Tables Vol C Tables 4.2.6.8 and 6.1.1.4'
_computing_data_collection     'CAD-4 Software (Enraf--Nonius, 1989)'
_computing_cell_refinement     'CAD-4 Software (Enraf--Nonius, 1989)'
_computing_data_reduction     'XCAD4 (Harms & Wocadlo, 1995)'
_computing_structure_solution     'SHELXS97 (Sheldrick, 2008)'
_computing_structure_refinement     'SHELXL97 (Sheldrick, 2008)'
_computing_molecular_graphics     'PLATON (Spek, 2009)'
_computing_publication_material     'SHELXTL (Sheldrick, 2008)'
loop_
    _atom_site_type_symbol
    _atom_site_label
    _atom_site_fract_x
    _atom_site_fract_y
    _atom_site_fract_z
    _atom_site_U_iso_or_equiv
    _atom_site_adp_type
    _atom_site_calc_flag
    _atom_site_refinement_flags
    _atom_site_occupancy
    _atom_site_disorder_assembly
    _atom_site_disorder_group
    N N1 0.0390(6) -0.6473(4) 0.26993(14) 0.0831(11) Uani d . 1 . .
    H H1A -0.0691 -0.7213 0.2599 0.100 Uiso calc R 1 . .
    N N2 0.6939(5) -0.2644(4) 0.22504(13) 0.0755(11) Uani d . 1 . .
    H H2C 0.6083 -0.3507 0.2300 0.091 Uiso calc R 1 . .
    F F1 -0.0366(5) -0.3165(3) 0.47653(11) 0.1065(9) Uani d . 1 . .
    F F2 1.1428(5) -0.3284(4) 0.03482(12) 0.1253(11) Uani d . 1 . .
    O O1 0.1510(5) -0.7508(4) 0.19019(13) 0.1045(12) Uani d . 1 . .
    O O2 0.3575(5) -0.5355(4) 0.23766(11) 0.0916(10) Uani d . 1 . .
    O O3 0.5300(5) -0.1536(4) 0.29759(12) 0.0938(11) Uani d . 1 . .
    O O4 0.8164(4) -0.0021(3) 0.26628(10) 0.0724(8) Uani d . 1 . .
    C C1 0.3835(12) -0.7830(7) 0.0572(2) 0.1033(18) Uani d . 1 . .
    H H1B 0.3416 -0.7637 0.0218 0.124 Uiso calc R 1 . .
    C C2 0.2332(9) -0.7392(6) 0.0984(3) 0.0934(16) Uani d . 1 . .
    H H2A 0.0941 -0.6896 0.0917 0.112 Uiso calc R 1 . .
    C C3 0.3045(9) -0.7740(6) 0.1487(2) 0.0763(14) Uani d . 1 . .
    C C4 0.5077(11) -0.8420(6) 0.1599(2) 0.0894(16) Uani d . 1 . .
    H H4A 0.5516 -0.8605 0.1953 0.107 Uiso calc R 1 . .
    C C5 0.6465(9) -0.8828(6) 0.1186(3) 0.1024(18) Uani d . 1 . .
    H H5A 0.7849 -0.9327 0.1259 0.123 Uiso calc R 1 . .
    C C6 0.5889(11) -0.8528(7) 0.0673(3) 0.108(2) Uani d . 1 . .
    H H6A 0.6871 -0.8792 0.0394 0.130 Uiso calc R 1 . .
    C C7 0.1980(8) -0.6340(6) 0.23447(19) 0.0860(15) Uani d . 1 . .
    C C8 0.0241(7) -0.5556(5) 0.32213(17) 0.0698(12) Uani d . 1 . .
    C C9 -0.1636(7) -0.5849(5) 0.35086(18) 0.0740(12) Uani d . 1 . .
    H H9A -0.2782 -0.6603 0.3349 0.089 Uiso calc R 1 . .
    C C10 -0.1859(8) -0.5051(6) 0.4028(2) 0.0861(14) Uani d . 1 . .
    H H10A -0.3134 -0.5253 0.4221 0.103 Uiso calc R 1 . .
    C C11 -0.0157(8) -0.3963(5) 0.42483(19) 0.0776(13) Uani d . 1 . .
    C C12 0.1691(8) -0.3626(5) 0.39833(18) 0.0772(13) Uani d . 1 . .
    H H12A 0.2818 -0.2868 0.4150 0.093 Uiso calc R 1 . .
    C C13 0.1923(7) -0.4407(5) 0.34595(18) 0.0784(13) Uani d . 1 . .
    H H13A 0.3192 -0.4165 0.3269 0.094 Uiso calc R 1 . .
    C C14 0.4753(10) 0.1478(6) 0.4438(2) 0.0860(15) Uani d . 1 . .
    H H14A 0.4594 0.2114 0.4774 0.103 Uiso calc R 1 . .
    C C15 0.6668(9) 0.0580(6) 0.4346(2) 0.0882(15) Uani d . 1 . .
    H H15A 0.7815 0.0618 0.4620 0.106 Uiso calc R 1 . .
    C C16 0.6942(7) -0.0391(5) 0.3851(2) 0.0744(13) Uani d . 1 . .
    H H16A 0.8265 -0.0994 0.3790 0.089 Uiso calc R 1 . .
    C C17 0.5254(8) -0.0445(5) 0.34616(18) 0.0647(11) Uani d . 1 . .
    C C18 0.3329(8) 0.0490(6) 0.35436(18) 0.0775(13) Uani d . 1 . .
    H H18A 0.2203 0.0478 0.3266 0.093 Uiso calc R 1 . .
    C C19 0.3070(9) 0.1455(6) 0.4044(2) 0.0829(14) Uani d . 1 . .
    H H19A 0.1761 0.2075 0.4107 0.099 Uiso calc R 1 . .
    C C20 0.6969(7) -0.1294(6) 0.26345(17) 0.0763(13) Uani d . 1 . .
    C C21 0.8171(7) -0.2801(5) 0.17706(16) 0.0588(10) Uani d . 1 . .
    C C22 1.0269(7) -0.2011(5) 0.17460(18) 0.0738(12) Uani d . 1 . .
    H H22A 1.0954 -0.1378 0.2054 0.089 Uiso calc R 1 . .
    C C23 1.1343(7) -0.2167(5) 0.12616(19) 0.0798(13) Uani d . 1 . .
    H H23A 1.2738 -0.1612 0.1237 0.096 Uiso calc R 1 . .
    C C24 1.0365(9) -0.3124(6) 0.08250(19) 0.0840(14) Uani d . 1 . .
    C C25 0.8320(8) -0.3995(5) 0.08437(18) 0.0813(13) Uani d . 1 . .
    H H25A 0.7693 -0.4681 0.0540 0.098 Uiso calc R 1 . .
    C C26 0.7227(7) -0.3818(5) 0.13273(17) 0.0717(12) Uani d . 1 . .
    H H26A 0.5845 -0.4393 0.1352 0.086 Uiso calc R 1 . .
loop_
    _atom_site_aniso_label
    _atom_site_aniso_U_11
    _atom_site_aniso_U_22
    _atom_site_aniso_U_33
    _atom_site_aniso_U_12
    _atom_site_aniso_U_13
    _atom_site_aniso_U_23
    N1 0.078(3) 0.080(3) 0.086(3) -0.031(2) 0.023(2) -0.013(2)
    N2 0.082(3) 0.062(2) 0.080(3) -0.038(2) 0.023(2) -0.0024(19)
    F1 0.120(2) 0.102(2) 0.094(2) -0.0065(17) 0.0279(17) -0.0139(16)
    F2 0.140(3) 0.121(2) 0.112(2) -0.0283(19) 0.061(2) -0.0174(18)
    O1 0.105(3) 0.109(3) 0.091(2) -0.056(2) 0.030(2) -0.027(2)
    O2 0.094(2) 0.085(2) 0.091(2) -0.0490(18) 0.0269(18) -0.0119(17)
    O3 0.099(2) 0.086(2) 0.089(2) -0.0449(18) 0.0397(19) -0.0265(18)
    O4 0.0745(19) 0.0645(18) 0.0752(19) -0.0264(15) 0.0099(15) -0.0018(14)
    C1 0.112(5) 0.125(5) 0.071(4) -0.036(4) -0.012(4) 0.014(3)
    C2 0.081(4) 0.089(4) 0.112(5) -0.014(3) -0.010(4) 0.030(3)
    C3 0.065(3) 0.070(3) 0.090(4) -0.027(3) 0.014(3) -0.005(3)
    C4 0.099(4) 0.083(4) 0.083(4) -0.035(3) -0.008(3) 0.008(3)
    C5 0.080(4) 0.063(3) 0.163(6) -0.007(3) -0.009(5) 0.013(4)
    C6 0.081(4) 0.102(5) 0.134(6) -0.029(4) 0.032(4) -0.025(4)
    C7 0.081(4) 0.093(4) 0.077(3) -0.033(3) 0.015(3) -0.015(3)
    C8 0.069(3) 0.062(3) 0.079(3) -0.017(2) 0.015(2) 0.008(2)
    C9 0.066(3) 0.067(3) 0.087(3) -0.016(2) 0.010(2) 0.002(2)
    C10 0.083(3) 0.078(3) 0.097(4) -0.013(3) 0.025(3) 0.006(3)
    C11 0.081(4) 0.061(3) 0.089(4) 0.005(3) 0.024(3) -0.007(3)
    C12 0.081(3) 0.074(3) 0.076(3) -0.015(3) 0.000(3) 0.009(3)
    C13 0.075(3) 0.077(3) 0.082(3) -0.030(2) 0.009(2) 0.006(3)
    C14 0.093(4) 0.086(4) 0.078(4) -0.010(3) 0.020(3) 0.002(3)
    C15 0.090(4) 0.098(4) 0.077(4) -0.012(3) 0.002(3) 0.018(3)
    C16 0.055(3) 0.064(3) 0.108(4) -0.001(2) 0.015(3) 0.020(3)
    C17 0.065(3) 0.057(3) 0.072(3) -0.014(2) 0.012(3) 0.005(2)
    C18 0.077(4) 0.078(3) 0.079(3) -0.020(3) -0.004(3) 0.021(3)
    C19 0.080(4) 0.069(3) 0.102(4) 0.013(3) 0.022(3) 0.008(3)
    C20 0.081(3) 0.070(3) 0.076(3) -0.028(3) 0.017(3) -0.003(3)
    C21 0.059(3) 0.048(2) 0.068(3) -0.007(2) 0.003(2) 0.002(2)
    C22 0.054(3) 0.073(3) 0.090(3) -0.018(2) 0.002(2) -0.005(2)
    C23 0.068(3) 0.070(3) 0.099(4) -0.010(2) 0.029(3) -0.007(3)
    C24 0.099(4) 0.070(3) 0.082(4) -0.006(3) 0.032(3) -0.006(3)
    C25 0.093(4) 0.073(3) 0.074(3) -0.006(3) 0.009(3) -0.008(2)
    C26 0.072(3) 0.065(3) 0.074(3) -0.018(2) 0.007(2) -0.007(2)
_geom_special_details
;
All e.s.d.'s (except the e.s.d. in the dihedral angle between two l.s. planes)
are estimated using the full covariance matrix. The cell e.s.d.'s are taken
into account individually in the estimation of e.s.d.'s in distances, angles
and torsion angles; correlations between e.s.d.'s in cell parameters are only
used when they are defined by crystal symmetry. An approximate (isotropic)
treatment of cell e.s.d.'s is used for estimating e.s.d.'s involving l.s.
planes.
;
loop_
    _geom_bond_atom_site_label_1
    _geom_bond_atom_site_label_2
    _geom_bond_site_symmetry_2
    _geom_bond_distance
    _geom_bond_publ_flag
    N1 C7 . 1.325(5) ?
    N1 C8 . 1.413(4) ?
    N1 H1A . 0.8600 ?
    N2 C20 . 1.340(4) ?
    N2 C21 . 1.417(4) ?
    N2 H2C . 0.8600 ?
    F1 C11 . 1.371(4) ?
    F2 C24 . 1.358(4) ?
    O1 C3 . 1.399(5) ?
    O1 C7 . 1.359(4) ?
    O2 C7 . 1.198(4) ?
    O3 C17 . 1.396(5) ?
    O3 C20 . 1.351(4) ?
    O4 C20 . 1.204(4) ?
    C1 C6 . 1.361(7) ?
    C1 C2 . 1.400(6) ?
    C1 H1B . 0.9300 ?
    C2 C3 . 1.355(6) ?
    C2 H2A . 0.9300 ?
    C3 C4 . 1.349(6) ?
    C4 C5 . 1.353(6) ?
    C4 H4A . 0.9300 ?
    C5 C6 . 1.348(7) ?
    C5 H5A . 0.9300 ?
    C6 H6A . 0.9300 ?
    C8 C9 . 1.373(5) ?
    C8 C13 . 1.388(5) ?
    C9 C10 . 1.379(5) ?
    C9 H9A . 0.9300 ?
    C10 C11 . 1.354(5) ?
    C10 H10A . 0.9300 ?
    C11 C12 . 1.335(5) ?
    C12 C13 . 1.384(5) ?
    C12 H12A . 0.9300 ?
    C13 H13A . 0.9300 ?
    C14 C19 . 1.354(6) ?
    C14 C15 . 1.357(6) ?
    C14 H14A . 0.9300 ?
    C15 C16 . 1.385(6) ?
    C15 H15A . 0.9300 ?
    C16 C17 . 1.347(5) ?
    C16 H16A . 0.9300 ?
    C17 C18 . 1.374(5) ?
    C18 C19 . 1.393(6) ?
    C18 H18A . 0.9300 ?
    C19 H19A . 0.9300 ?
    C21 C26 . 1.368(5) ?
    C21 C22 . 1.377(5) ?
    C22 C23 . 1.377(5) ?
    C22 H22A . 0.9300 ?
    C23 C24 . 1.341(5) ?
    C23 H23A . 0.9300 ?
    C24 C25 . 1.377(6) ?
    C25 C26 . 1.381(5) ?
    C25 H25A . 0.9300 ?
    C26 H26A . 0.9300 ?
loop_
    _geom_angle_atom_site_label_1
    _geom_angle_atom_site_label_2
    _geom_angle_atom_site_label_3
    _geom_angle_site_symmetry_1
    _geom_angle_site_symmetry_3
    _geom_angle
    _geom_angle_publ_flag
    C7 N1 C8 . . 128.3(4) ?
    C7 N1 H1A . . 115.8 ?
    C8 N1 H1A . . 115.8 ?
    C20 N2 C21 . . 126.8(3) ?
    C20 N2 H2C . . 116.6 ?
    C21 N2 H2C . . 116.6 ?
    C7 O1 C3 . . 120.4(3) ?
    C20 O3 C17 . . 118.5(3) ?
    C6 C1 C2 . . 122.3(5) ?
    C6 C1 H1B . . 118.9 ?
    C2 C1 H1B . . 118.9 ?
    C3 C2 C1 . . 115.4(5) ?
    C3 C2 H2A . . 122.3 ?
    C1 C2 H2A . . 122.3 ?
    C4 C3 C2 . . 123.5(5) ?
    C4 C3 O1 . . 118.5(6) ?
    C2 C3 O1 . . 117.8(6) ?
    C3 C4 C5 . . 118.9(5) ?
    C3 C4 H4A . . 120.6 ?
    C5 C4 H4A . . 120.6 ?
    C6 C5 C4 . . 121.5(6) ?
    C6 C5 H5A . . 119.2 ?
    C4 C5 H5A . . 119.2 ?
    C5 C6 C1 . . 118.4(6) ?
    C5 C6 H6A . . 120.8 ?
    C1 C6 H6A . . 120.8 ?
    O2 C7 N1 . . 128.5(4) ?
    O2 C7 O1 . . 122.5(4) ?
    N1 C7 O1 . . 109.0(4) ?
    C9 C8 C13 . . 118.8(4) ?
    C9 C8 N1 . . 118.1(4) ?
    C13 C8 N1 . . 123.0(4) ?
    C8 C9 C10 . . 121.4(4) ?
    C8 C9 H9A . . 119.3 ?
    C10 C9 H9A . . 119.3 ?
    C11 C10 C9 . . 117.7(4) ?
    C11 C10 H10A . . 121.2 ?
    C9 C10 H10A . . 121.2 ?
    C12 C11 C10 . . 123.0(4) ?
    C12 C11 F1 . . 118.9(4) ?
    C10 C11 F1 . . 118.1(4) ?
    C11 C12 C13 . . 119.8(4) ?
    C11 C12 H12A . . 120.1 ?
    C13 C12 H12A . . 120.1 ?
    C12 C13 C8 . . 119.2(4) ?
    C12 C13 H13A . . 120.4 ?
    C8 C13 H13A . . 120.4 ?
    C19 C14 C15 . . 120.5(5) ?
    C19 C14 H14A . . 119.7 ?
    C15 C14 H14A . . 119.7 ?
    C14 C15 C16 . . 121.0(5) ?
    C14 C15 H15A . . 119.5 ?
    C16 C15 H15A . . 119.5 ?
    C17 C16 C15 . . 118.7(4) ?
    C17 C16 H16A . . 120.6 ?
    C15 C16 H16A . . 120.6 ?
    C16 C17 C18 . . 120.9(4) ?
    C16 C17 O3 . . 121.9(5) ?
    C18 C17 O3 . . 117.0(4) ?
    C17 C18 C19 . . 119.7(4) ?
    C17 C18 H18A . . 120.1 ?
    C19 C18 H18A . . 120.1 ?
    C14 C19 C18 . . 119.0(5) ?
    C14 C19 H19A . . 120.5 ?
    C18 C19 H19A . . 120.5 ?
    O4 C20 N2 . . 127.1(4) ?
    O4 C20 O3 . . 124.4(4) ?
    N2 C20 O3 . . 108.3(3) ?
    C26 C21 C22 . . 120.3(4) ?
    C26 C21 N2 . . 117.4(3) ?
    C22 C21 N2 . . 122.3(4) ?
    C21 C22 C23 . . 119.4(4) ?
    C21 C22 H22A . . 120.3 ?
    C23 C22 H22A . . 120.3 ?
    C24 C23 C22 . . 119.6(4) ?
    C24 C23 H23A . . 120.2 ?
    C22 C23 H23A . . 120.2 ?
    C23 C24 F2 . . 119.6(4) ?
    C23 C24 C25 . . 122.3(4) ?
    F2 C24 C25 . . 118.1(4) ?
    C24 C25 C26 . . 118.1(4) ?
    C24 C25 H25A . . 121.0 ?
    C26 C25 H25A . . 121.0 ?
    C21 C26 C25 . . 120.2(4) ?
    C21 C26 H26A . . 119.9 ?
    C25 C26 H26A . . 119.9 ?
loop_
    _geom_torsion_atom_site_label_1
    _geom_torsion_atom_site_label_2
    _geom_torsion_atom_site_label_3
    _geom_torsion_atom_site_label_4
    _geom_torsion_site_symmetry_1
    _geom_torsion_site_symmetry_2
    _geom_torsion_site_symmetry_3
    _geom_torsion_site_symmetry_4
    _geom_torsion
    _geom_torsion_publ_flag
    C6 C1 C2 C3 . . . . -1.2(7) ?
    C1 C2 C3 C4 . . . . 1.7(7) ?
    C1 C2 C3 O1 . . . . -173.0(4) ?
    C7 O1 C3 C4 . . . . 67.3(6) ?
    C7 O1 C3 C2 . . . . -117.7(5) ?
    C2 C3 C4 C5 . . . . -2.0(7) ?
    O1 C3 C4 C5 . . . . 172.7(4) ?
    C3 C4 C5 C6 . . . . 1.8(7) ?
    C4 C5 C6 C1 . . . . -1.3(8) ?
    C2 C1 C6 C5 . . . . 1.1(8) ?
    C8 N1 C7 O2 . . . . -4.2(9) ?
    C8 N1 C7 O1 . . . . 177.7(4) ?
    C3 O1 C7 O2 . . . . 7.6(8) ?
    C3 O1 C7 N1 . . . . -174.2(4) ?
    C7 N1 C8 C9 . . . . 176.8(5) ?
    C7 N1 C8 C13 . . . . -4.7(7) ?
    C13 C8 C9 C10 . . . . -1.1(7) ?
    N1 C8 C9 C10 . . . . 177.5(4) ?
    C8 C9 C10 C11 . . . . -0.1(7) ?
    C9 C10 C11 C12 . . . . 0.6(7) ?
    C9 C10 C11 F1 . . . . -180.0(4) ?
    C10 C11 C12 C13 . . . . 0.0(8) ?
    F1 C11 C12 C13 . . . . -179.4(4) ?
    C11 C12 C13 C8 . . . . -1.1(7) ?
    C9 C8 C13 C12 . . . . 1.6(7) ?
    N1 C8 C13 C12 . . . . -176.9(4) ?
    C19 C14 C15 C16 . . . . -0.6(7) ?
    C14 C15 C16 C17 . . . . -0.7(6) ?
    C15 C16 C17 C18 . . . . 2.3(6) ?
    C15 C16 C17 O3 . . . . -173.0(3) ?
    C20 O3 C17 C16 . . . . -63.8(6) ?
    C20 O3 C17 C18 . . . . 120.8(4) ?
    C16 C17 C18 C19 . . . . -2.6(6) ?
    O3 C17 C18 C19 . . . . 172.9(4) ?
    C15 C14 C19 C18 . . . . 0.3(7) ?
    C17 C18 C19 C14 . . . . 1.3(6) ?
    C21 N2 C20 O4 . . . . -5.8(8) ?
    C21 N2 C20 O3 . . . . 170.2(4) ?
    C17 O3 C20 O4 . . . . -15.0(7) ?
    C17 O3 C20 N2 . . . . 168.9(4) ?
    C20 N2 C21 C26 . . . . -150.6(4) ?
    C20 N2 C21 C22 . . . . 31.2(6) ?
    C26 C21 C22 C23 . . . . 4.0(6) ?
    N2 C21 C22 C23 . . . . -177.8(4) ?
    C21 C22 C23 C24 . . . . -1.9(7) ?
    C22 C23 C24 F2 . . . . -179.7(4) ?
    C22 C23 C24 C25 . . . . -1.2(8) ?
    C23 C24 C25 C26 . . . . 2.1(7) ?
    F2 C24 C25 C26 . . . . -179.4(4) ?
    C22 C21 C26 C25 . . . . -3.1(6) ?
    N2 C21 C26 C25 . . . . 178.6(4) ?
    C24 C25 C26 C21 . . . . 0.1(7) ?
loop_
    _geom_hbond_atom_site_label_D
    _geom_hbond_atom_site_label_H
    _geom_hbond_atom_site_label_A
    _geom_hbond_site_symmetry_A
    _geom_hbond_distance_DH
    _geom_hbond_distance_HA
    _geom_hbond_distance_DA
    _geom_hbond_angle_DHA
    N1 H1A O4 1_445 0.86 2.32 3.044(4) 142.00
    N2 H2C O2 . 0.86 2.08 2.931(4) 171.00
    C19 H19A Cg2 1_565 0.93 2.94 3.644(4) 133.71
    C23 H23A Cg1 1_665 0.93 2.97 3.710(5) 137.68
