# Supplementary material for: Phenyl N-(4-fluorophen­yl)carbamate
Source: Acta Crystallogr Sect E Struct Rep Online. 2009 Apr 18;65(Pt 5):o1036. doi: 10.1107/S1600536809013312 (PMC2977719; doi:10.1107/S1600536809013312)
Supplement: Supplementary file 2 [file e-65-o1036-Isup2.hkl]

# 
# h,k,l, Fc-squared, Fo-squared, sigma(Fo-squared) and status flag 
# 
data_I
_shelx_title ' X in P-1' 
_shelx_refln_list_code          4 
_shelx_F_calc_maximum      184.14 
_exptl_crystal_F_000       480.00 
_reflns_d_resolution_high  0.8324 
 
loop_ 
 _symmetry_equiv_pos_as_xyz 
 'x, y, z' 
 '-x, -y, -z' 
 
_cell_length_a     5.8860 
_cell_length_b     7.8540 
_cell_length_c    24.7610 
_cell_angle_alpha  96.620 
_cell_angle_beta   92.820 
_cell_angle_gamma  91.190 
 
_shelx_F_squared_multiplier     1.000 
 
loop_ 
 _refln_index_h 
 _refln_index_k 
 _refln_index_l 
 _refln_F_squared_calc 
 _refln_F_squared_meas 
 _refln_F_squared_sigma 
 _refln_observed_status 
   1   0   0      472.62      468.68      8.02 o 
   2   0   0      663.62      603.45     14.33 o 
   3   0   0        0.38        1.88      5.59 o 
   4   0   0       21.58       40.03      9.25 o 
   5   0   0        5.40        1.20      8.57 o 
   6   0   0      126.05      105.32     10.61 o 
   7   0   0        1.95       11.06      5.95 o 
  -7   1   0        1.28        1.52      4.97 o 
  -6   1   0        1.03        2.16      6.23 o 
  -5   1   0       36.56       38.30      8.66 o 
  -4   1   0       28.99       39.90      8.82 o 
  -3   1   0       42.00       38.83      7.14 o 
  -2   1   0      305.11      294.98      8.07 o 
  -1   1   0     1278.94     1159.19     11.79 o 
   0   1   0       64.84       58.25      5.98 o 
   1   1   0    20520.06    20386.96    288.63 o 
   2   1   0      510.55      492.69     12.19 o 
   3   1   0      170.35      172.22      9.17 o 
   4   1   0       24.34       34.51      9.14 o 
   5   1   0      199.29      213.14     12.10 o 
   6   1   0        4.35        6.94      7.32 o 
  -6   2   0        5.34        4.26      6.68 o 
  -5   2   0        1.63        5.53      7.07 o 
  -4   2   0       31.68       29.56      8.69 o 
  -3   2   0       51.55       47.54      8.26 o 
  -2   2   0      205.64      220.50      7.52 o 
  -1   2   0      353.26      329.24      8.52 o 
   0   2   0      894.30      821.96     21.20 o 
   1   2   0      535.54      516.28     11.36 o 
   2   2   0      230.88      217.72      8.27 o 
   3   2   0       65.03       63.12      8.63 o 
   4   2   0       18.84        4.18      7.97 o 
   5   2   0       43.18       26.06      9.91 o 
   6   2   0       60.17       52.94      9.39 o 
  -6   3   0        0.45        6.01      6.01 o 
  -5   3   0       29.23       26.52      8.18 o 
  -4   3   0       49.54       47.09      9.12 o 
  -3   3   0       10.04        2.63      6.49 o 
  -2   3   0       92.79       96.54      7.70 o 
  -1   3   0     1040.49     1005.94     15.52 o 
   0   3   0       56.84       52.82      4.42 o 
   1   3   0     4747.72     4889.31     33.37 o 
   2   3   0       71.17       63.45      7.59 o 
   3   3   0       92.64      102.01      9.23 o 
   4   3   0       45.62       23.87     10.64 o 
   5   3   0       11.42        9.24      7.91 o 
   6   3   0        0.62       13.18      7.68 o 
  -6   4   0        0.04        1.77      4.98 o 
  -5   4   0        0.21        6.34      6.34 o 
  -4   4   0       15.85       23.54      9.20 o 
  -3   4   0       14.19        4.75      7.46 o 
  -2   4   0       22.11       28.64      6.50 o 
  -1   4   0       46.58       39.04      7.69 o 
   0   4   0       24.24       28.42      6.30 o 
   1   4   0       18.93       22.90      8.86 o 
   2   4   0      818.07      886.72     19.16 o 
   3   4   0        6.94        5.96      9.03 o 
   4   4   0        9.47        6.59      8.78 o 
   5   4   0        0.02        2.17      7.42 o 
   6   4   0        1.47        1.77      6.40 o 
  -6   5   0        0.88        4.82      4.82 o 
  -5   5   0        0.07        8.18      6.52 o 
  -4   5   0        0.41        1.12      6.90 o 
  -3   5   0        7.41        6.83      6.83 o 
  -2   5   0       13.41       14.35      7.60 o 
  -1   5   0      141.14      140.81      9.05 o 
   0   5   0       30.43       46.34      6.43 o 
   1   5   0       71.01       62.24     11.00 o 
   2   5   0       26.98       28.72      8.99 o 
   3   5   0       78.18       77.87     10.18 o 
   4   5   0        0.01        6.53      8.70 o 
   5   5   0       39.34       39.54      7.99 o 
  -5   6   0        0.00        6.01      6.01 o 
  -4   6   0        2.60        2.04      6.69 o 
  -3   6   0        1.86       12.92      8.39 o 
  -2   6   0        3.30       10.58      7.78 o 
  -1   6   0        0.01        5.04      6.52 o 
   0   6   0       11.29       14.19      7.23 o 
   1   6   0        9.98       18.47     10.85 o 
   2   6   0      149.18      166.32     10.27 o 
   3   6   0        5.93        7.22      7.49 o 
   4   6   0       16.58        5.88      6.98 o 
   5   6   0        0.07        5.84      5.84 o 
  -4   7   0        1.21        0.92      5.44 o 
  -3   7   0        0.52        4.09      6.65 o 
  -2   7   0       11.77        7.46      9.20 o 
  -1   7   0       16.77        3.30      9.00 o 
   0   7   0       23.84       19.14      6.76 o 
   1   7   0        0.27       20.17     11.49 o 
   2   7   0       28.65        6.61     11.35 o 
   3   7   0       67.12       62.13      8.27 o 
   4   7   0        1.93        2.85      5.85 o 
  -3   8   0        1.62        1.69      5.44 o 
  -2   8   0       10.11        7.09      6.56 o 
  -1   8   0        6.69        7.56      7.56 o 
   0   8   0        7.35        7.26      6.43 o 
   1   8   0       31.42       44.72      8.86 o 
   2   8   0       60.66       68.03     11.87 o 
   3   8   0        0.12        0.10      5.41 o 
  -2   9   0        0.02        3.63      5.36 o 
  -1   9   0       17.97        2.43      6.28 o 
   0   9   0        1.84        6.26      6.26 o 
   1   9   0        1.10        7.44      7.44 o 
  -1  -9   1       10.54        1.88      8.18 o 
   0  -9   1        5.39       11.45      6.68 o 
   1  -9   1        2.65       20.31      7.91 o 
   2  -9   1        1.93       10.31      7.56 o 
  -3  -8   1        0.01        2.44      6.28 o 
  -2  -8   1       10.65        1.04      8.84 o 
  -1  -8   1       14.49       21.70     10.35 o 
   0  -8   1        4.87        2.69      6.60 o 
   1  -8   1        2.07       17.45      9.33 o 
   2  -8   1        2.94        6.40      8.97 o 
   3  -8   1        0.03        3.40      6.47 o 
  -4  -7   1        0.04        3.74      6.20 o 
  -3  -7   1       22.34       38.45      8.16 o 
  -2  -7   1        6.46        3.64     10.64 o 
  -1  -7   1       17.09       10.37     11.13 o 
   0  -7   1        0.03        9.87      7.79 o 
   1  -7   1        0.49       12.30      8.14 o 
   2  -7   1        0.44        6.75      9.12 o 
   3  -7   1        0.80       20.42      8.69 o 
   4  -7   1        3.37       15.30      7.59 o 
  -5  -6   1        0.09        6.23      6.15 o 
  -4  -6   1       20.53        7.72      9.57 o 
  -3  -6   1        3.05       22.16      8.81 o 
  -2  -6   1        0.82        2.25      8.70 o 
  -1  -6   1        2.69        9.13      9.13 o 
   0  -6   1       38.53       29.68      7.77 o 
   1  -6   1       21.75       14.72      9.42 o 
   2  -6   1        3.05        1.32      9.41 o 
   3  -6   1        0.00       19.28      8.47 o 
   4  -6   1        0.76        9.66      8.16 o 
   5  -6   1        1.58        6.87      6.66 o 
  -5  -5   1        1.94        4.18      7.91 o 
  -4  -5   1        3.23        1.17      8.81 o 
  -3  -5   1        6.14        8.87      9.36 o 
  -2  -5   1       15.45       30.81      8.28 o 
  -1  -5   1       75.33       61.97     10.67 o 
   0  -5   1       10.61        9.69     12.81 o 
   1  -5   1       66.88       82.23      9.01 o 
   2  -5   1        5.37        7.45      7.45 o 
   3  -5   1        6.00        7.11      8.93 o 
   4  -5   1        4.14        9.79      8.53 o 
   5  -5   1        0.20        6.22      6.22 o 
   6  -5   1        0.50        5.10      5.10 o 
  -6  -4   1        9.66        4.33      6.74 o 
  -5  -4   1        2.34        5.59      7.54 o 
  -4  -4   1       57.51       59.72     10.60 o 
  -3  -4   1       21.77        5.16      8.70 o 
  -2  -4   1       15.17       25.97      6.84 o 
  -1  -4   1      644.47      694.76     18.01 o 
   0  -4   1        7.50        7.51      5.82 o 
   1  -4   1        2.37        7.89      6.50 o 
   2  -4   1       49.11       50.90      8.81 o 
   3  -4   1        7.93        8.44      7.68 o 
   4  -4   1        4.38        5.74      8.63 o 
   5  -4   1        1.51        6.82      6.97 o 
   6  -4   1        0.09       11.10      5.56 o 
  -6  -3   1        0.96        2.89      6.07 o 
  -5  -3   1       57.20       49.07     10.39 o 
  -4  -3   1        0.02       15.18      9.16 o 
  -3  -3   1       22.47       27.39      8.83 o 
  -2  -3   1      370.48      373.06     13.16 o 
  -1  -3   1        8.04       12.46      5.32 o 
   0  -3   1        0.09        3.30      3.30 o 
   1  -3   1      287.88      276.79      9.32 o 
   2  -3   1      135.68      120.47      7.71 o 
   3  -3   1       27.98       36.41      7.32 o 
   4  -3   1       13.28        9.79      8.04 o 
   5  -3   1        0.03        8.02      7.71 o 
   6  -3   1        0.14        2.07      5.64 o 
  -6  -2   1       18.27       20.62      8.36 o 
  -5  -2   1       10.45        4.61      7.36 o 
  -4  -2   1       10.79       13.29      7.62 o 
  -3  -2   1        4.45        4.09      6.51 o 
  -2  -2   1     1553.41     1602.76     16.59 o 
  -1  -2   1       36.66       38.64      5.09 o 
   0  -2   1     4887.07     4800.42     31.54 o 
   1  -2   1      992.04      984.05     13.67 o 
   2  -2   1     1206.92     1132.55      4.59 o 
   3  -2   1       51.92       63.23      7.83 o 
   4  -2   1        1.58        6.15      6.15 o 
   5  -2   1        3.51        7.14      8.27 o 
   6  -2   1        1.51        0.00      6.51 o 
  -7  -1   1        5.34       11.87      4.16 o 
  -6  -1   1        9.49        7.86      7.86 o 
  -5  -1   1      144.80      153.42      9.98 o 
  -4  -1   1       13.53        6.81      6.81 o 
  -3  -1   1      201.68      212.14      8.59 o 
  -2  -1   1      538.67      566.34     13.50 o 
  -1  -1   1      417.43      477.46      9.00 o 
   0  -1   1       87.21       84.84      7.05 o 
   1  -1   1     3055.34     3187.70     17.90 o 
   2  -1   1        4.03        2.47      4.56 o 
   3  -1   1      150.71      151.80      8.38 o 
   4  -1   1      118.72      119.21      9.55 o 
   5  -1   1       20.24       16.76      9.15 o 
   6  -1   1        0.10        1.17      6.92 o 
   7  -1   1        0.06        9.19      5.35 o 
  -7   0   1        0.04        1.55      5.02 o 
  -6   0   1        0.17       15.04      7.10 o 
  -5   0   1        3.20        7.69      6.89 o 
  -4   0   1        2.60        7.53      5.72 o 
  -3   0   1        6.56        2.78      5.74 o 
  -2   0   1       41.86       35.72      5.51 o 
  -1   0   1       17.41       16.56      3.22 o 
   1   0   1        0.05        3.00      3.00 o 
   2   0   1     1162.29     1148.60     14.86 o 
   3   0   1      263.92      277.18     10.02 o 
   4   0   1      284.00      312.10     12.48 o 
   5   0   1        0.78        2.40      7.87 o 
   6   0   1       53.96       44.53      9.39 o 
   7   0   1        0.58        5.82      5.82 o 
  -7   1   1        0.52        8.47      4.76 o 
  -6   1   1        0.10        5.33      6.66 o 
  -5   1   1        5.26       20.01      8.24 o 
  -4   1   1        1.35        2.86      6.58 o 
  -3   1   1      619.96      681.30     17.74 o 
  -2   1   1      305.12      297.84      8.44 o 
  -1   1   1      375.00      334.77      6.92 o 
   0   1   1       24.70       23.07      2.29 o 
   1   1   1     3275.28     3270.90     18.97 o 
   2   1   1      126.95      113.33      6.37 o 
   3   1   1      545.81      554.01     15.98 o 
   4   1   1       38.14       36.93     10.30 o 
   5   1   1       98.36       99.54     11.29 o 
   6   1   1        5.68        7.31      7.31 o 
  -6   2   1        0.83        6.95      6.95 o 
  -5   2   1        3.91        0.00      7.39 o 
  -4   2   1      180.61      195.92      9.02 o 
  -3   2   1       44.50       45.19      7.33 o 
  -2   2   1      276.33      259.06      4.01 o 
  -1   2   1     2207.82     2136.12     16.76 o 
   0   2   1     5068.72     5318.05     19.66 o 
   1   2   1     4298.95     4395.15     27.36 o 
   2   2   1     2210.30     2435.61     22.15 o 
   3   2   1        9.41        1.70      7.01 o 
   4   2   1       48.79       54.58      9.68 o 
   5   2   1        3.88       14.31      8.36 o 
   6   2   1       30.78       14.37      9.50 o 
  -6   3   1        0.52        5.98      6.08 o 
  -5   3   1        9.82        1.13      6.11 o 
  -4   3   1        0.19       10.20      6.24 o 
  -3   3   1      156.22      174.15      8.39 o 
  -2   3   1       20.87       26.56      6.06 o 
  -1   3   1      263.41      272.28      8.88 o 
   0   3   1      226.56      208.54     10.80 o 
   1   3   1      286.61      291.54     10.26 o 
   2   3   1      972.69     1035.01     18.26 o 
   3   3   1      794.09      879.79     20.60 o 
   4   3   1       96.71      115.67     10.63 o 
   5   3   1       21.85       22.49      8.42 o 
   6   3   1        7.44        5.09      7.89 o 
  -6   4   1        0.87        7.12      6.33 o 
  -5   4   1        0.27        1.01      6.77 o 
  -4   4   1       15.55       16.98      8.34 o 
  -3   4   1        3.74        8.58      7.57 o 
  -2   4   1       95.58      104.43      7.67 o 
  -1   4   1       35.05       36.13      7.97 o 
   0   4   1      192.18      185.27      6.00 o 
   1   4   1       29.38       30.81      8.45 o 
   2   4   1      343.22      382.28     14.49 o 
   3   4   1       11.99        2.11      8.76 o 
   4   4   1        9.49       22.86      8.79 o 
   5   4   1        3.63        1.17      7.50 o 
   6   4   1       21.51       11.54      8.16 o 
  -6   5   1        0.59        2.27      4.68 o 
  -5   5   1        3.85       19.11      7.09 o 
  -4   5   1        1.47        8.64      6.14 o 
  -3   5   1        2.25        6.14      7.26 o 
  -2   5   1       10.80       12.38      7.18 o 
  -1   5   1       70.21       63.54      8.75 o 
   0   5   1        5.91        2.96      5.18 o 
   1   5   1      211.87      217.65     11.28 o 
   2   5   1       14.78        2.87      8.42 o 
   3   5   1       23.07       21.71      9.43 o 
   4   5   1        8.77       16.82      9.05 o 
   5   5   1        0.33        6.60      6.60 o 
  -5   6   1        0.07        7.03      4.89 o 
  -4   6   1        7.18        1.06      6.40 o 
  -3   6   1       12.94        9.69      7.30 o 
  -2   6   1       18.86       28.28      7.84 o 
  -1   6   1        7.57        7.06      8.18 o 
   0   6   1        0.67        6.09      6.03 o 
   1   6   1        2.21        8.88      8.88 o 
   2   6   1      203.13      178.39     11.14 o 
   3   6   1        2.15        7.49      8.43 o 
   4   6   1       50.64       26.45      9.82 o 
   5   6   1        1.52        0.84      6.12 o 
  -4   7   1        0.09        5.81      5.81 o 
  -3   7   1        6.23        2.09      6.23 o 
  -2   7   1       11.41       15.91      8.02 o 
  -1   7   1      107.41       95.55     10.80 o 
   0   7   1        2.24       18.78      9.66 o 
   1   7   1      156.72      167.69     11.28 o 
   2   7   1       24.41       12.48     10.41 o 
   3   7   1       35.05       39.44      8.08 o 
   4   7   1        0.44        7.39      6.27 o 
  -3   8   1        1.41        0.86      5.35 o 
  -2   8   1        1.43        6.74      6.24 o 
  -1   8   1       19.41       22.92      7.82 o 
   0   8   1       36.14       38.11      8.10 o 
   1   8   1        0.24        3.10      7.85 o 
   2   8   1       53.68       21.71     13.65 o 
   3   8   1        8.66        5.56      5.56 o 
  -2   9   1        2.82        5.10      5.10 o 
  -1   9   1        0.29        6.24      5.96 o 
   0   9   1        0.50        3.94      3.94 o 
   1   9   1       18.86        6.21      6.93 o 
  -1  -9   2        7.49        4.47      8.27 o 
   0  -9   2        2.95        1.64     21.31 o 
   1  -9   2        7.61        8.80      8.80 o 
   2  -9   2        0.71        5.17      6.38 o 
  -3  -8   2        5.52       10.42      6.67 o 
  -2  -8   2       81.41       65.94      9.20 o 
  -1  -8   2        4.51       17.04     10.05 o 
   0  -8   2        8.51        5.65     17.25 o 
   1  -8   2        1.26        5.41      8.27 o 
   2  -8   2       12.13       22.02      9.77 o 
   3  -8   2        1.11        0.00      7.48 o 
  -4  -7   2        0.42        0.92      6.21 o 
  -3  -7   2        0.51        3.10      8.47 o 
  -2  -7   2       10.70       29.36      9.94 o 
  -1  -7   2       60.32       54.30     11.57 o 
   0  -7   2       21.30       18.37     21.46 o 
   1  -7   2        1.46        9.70      9.70 o 
   2  -7   2        0.00        1.37      8.68 o 
   3  -7   2        4.41        2.65      8.08 o 
   4  -7   2        1.50        0.00      7.49 o 
  -5  -6   2        0.01       12.85      6.47 o 
  -4  -6   2        5.72        5.59      9.57 o 
  -3  -6   2        2.58        8.09      8.09 o 
  -2  -6   2       37.94       42.19     11.30 o 
  -1  -6   2        0.20        3.02      8.30 o 
   0  -6   2        4.74        3.52     10.59 o 
   1  -6   2       16.81       22.90     10.49 o 
   2  -6   2        1.91        2.64      9.08 o 
   3  -6   2        0.43        3.93      8.88 o 
   4  -6   2        6.30        7.55      7.55 o 
   5  -6   2        1.12        6.62      6.62 o 
  -5  -5   2      101.39       94.51      8.84 o 
  -4  -5   2       28.92       28.32     11.02 o 
  -3  -5   2       57.05       56.58     10.29 o 
  -2  -5   2      319.15      293.23     13.08 o 
  -1  -5   2       24.34       41.62      9.16 o 
   0  -5   2       56.56       70.43     18.91 o 
   1  -5   2      150.90      178.66     10.25 o 
   2  -5   2        0.03        1.17      6.46 o 
   3  -5   2        0.65        4.78      6.97 o 
   4  -5   2        0.00        3.65      8.09 o 
   5  -5   2        2.14       16.61      6.61 o 
   6  -5   2        0.04        8.80      4.37 o 
  -6  -4   2        9.00       15.31      6.49 o 
  -5  -4   2       15.07        8.04      8.57 o 
  -4  -4   2       33.09       28.99     10.94 o 
  -3  -4   2        9.42       19.23      7.59 o 
  -2  -4   2      269.71      252.95     10.95 o 
  -1  -4   2     1612.13     1675.53     19.83 o 
   0  -4   2      146.05      161.37      7.91 o 
   1  -4   2      946.88     1008.45     19.06 o 
   2  -4   2       10.60       17.14      7.02 o 
   3  -4   2        2.80        1.12      7.33 o 
   4  -4   2        8.14       10.52      8.14 o 
   5  -4   2        0.25        6.56      6.56 o 
   6  -4   2        0.17        0.90      5.79 o 
  -6  -3   2       18.28        8.03      7.41 o 
  -5  -3   2        5.84        4.72      8.44 o 
  -4  -3   2       34.56       28.75     11.04 o 
  -3  -3   2      211.88      222.30     10.29 o 
  -2  -3   2       46.04       46.24      7.40 o 
  -1  -3   2       20.86       18.92      6.26 o 
   0  -3   2       36.30       36.15      4.01 o 
   1  -3   2       78.61       85.13      6.60 o 
   2  -3   2     1662.09     1643.91     19.17 o 
   3  -3   2        3.82        9.16      6.93 o 
   4  -3   2       18.46       21.64      9.24 o 
   5  -3   2        9.36        4.58      7.66 o 
   6  -3   2        0.62        1.07      5.92 o 
  -6  -2   2       12.25       20.16      7.90 o 
  -5  -2   2       52.04       72.91      8.48 o 
  -4  -2   2        0.09        5.22      7.19 o 
  -3  -2   2      176.27      184.15     10.08 o 
  -2  -2   2      628.99      635.98     14.97 o 
  -1  -2   2     1575.95     1521.10     13.67 o 
   0  -2   2      168.37      171.41      4.07 o 
   1  -2   2       23.93       24.16      5.39 o 
   2  -2   2      216.18      220.88      7.68 o 
   3  -2   2        5.11        7.19      6.09 o 
   4  -2   2       16.58        5.22      7.36 o 
   5  -2   2        1.37        7.07      8.04 o 
   6  -2   2        5.35       17.84      7.64 o 
  -7  -1   2        0.86        4.47      4.47 o 
  -6  -1   2       25.67       17.40      8.52 o 
  -5  -1   2        2.40       17.09      9.19 o 
  -4  -1   2       24.38       32.48      7.62 o 
  -3  -1   2       44.33       36.49      7.50 o 
  -2  -1   2       79.43       84.50      6.16 o 
  -1  -1   2       15.79       18.16      4.06 o 
   0  -1   2        2.98        0.60      1.88 o 
   1  -1   2     9821.96     9648.31    171.84 o 
   2  -1   2       66.36       72.62      5.93 o 
   3  -1   2      340.30      339.58     12.24 o 
   4  -1   2        0.65        0.93      7.24 o 
   5  -1   2        0.43       15.46      8.41 o 
   6  -1   2        0.27        7.88      7.88 o 
   7  -1   2        7.11        3.27      5.56 o 
  -7   0   2        1.13        0.79      5.04 o 
  -6   0   2       28.57       22.04      7.82 o 
  -5   0   2        0.93        2.27      8.27 o 
  -4   0   2        2.77        6.70      6.70 o 
  -3   0   2      137.92      123.96      7.83 o 
  -2   0   2     1479.20     1385.44     14.59 o 
  -1   0   2      420.77      428.77      7.43 o 
   0   0   2     2039.77     2240.80      6.50 o 
   1   0   2       19.37       19.37      3.65 o 
   2   0   2       41.64       39.04      5.83 o 
   3   0   2        3.50        8.18      6.08 o 
   4   0   2       22.84        7.14      8.64 o 
   5   0   2        2.33        7.66      7.66 o 
   6   0   2        2.50        2.36      7.85 o 
   7   0   2        0.12        3.31      5.12 o 
  -7   1   2        0.54        7.00      4.88 o 
  -6   1   2        0.04        1.11      6.86 o 
  -5   1   2       22.91       29.30      9.61 o 
  -4   1   2        8.60        4.83      7.51 o 
  -3   1   2      201.45      207.04      8.68 o 
  -2   1   2       13.14       14.45      4.26 o 
  -1   1   2      155.29      158.28      4.99 o 
   0   1   2       95.05       96.64      4.70 o 
   1   1   2     2523.29     2377.39      4.20 o 
   2   1   2       35.72       28.66      4.36 o 
   3   1   2      470.26      471.50     15.34 o 
   4   1   2       23.32       12.36      7.86 o 
   5   1   2       20.57       18.16      9.58 o 
   6   1   2        0.26       11.60      7.52 o 
  -6   2   2        0.45        2.10      6.03 o 
  -5   2   2        7.31        6.77      7.86 o 
  -4   2   2        5.70        6.25      8.25 o 
  -3   2   2        5.80        8.54      5.68 o 
  -2   2   2       82.07       71.29      5.43 o 
  -1   2   2      119.40      102.30      5.35 o 
   0   2   2     2073.32     2051.08     15.07 o 
   1   2   2      636.11      669.90     14.02 o 
   2   2   2      166.43      172.90      7.74 o 
   3   2   2       49.50       67.48      6.84 o 
   4   2   2       33.29       38.92      8.99 o 
   5   2   2        1.91        8.85      8.85 o 
   6   2   2        0.52        1.05      7.44 o 
  -6   3   2        4.30        5.98      5.98 o 
  -5   3   2        5.36        4.37      7.75 o 
  -4   3   2        2.16        7.20      7.20 o 
  -3   3   2       93.91      101.86      8.86 o 
  -2   3   2        7.13        8.34      5.51 o 
  -1   3   2       21.70       21.15      3.95 o 
   0   3   2      227.43      227.19      8.62 o 
   1   3   2       79.16       68.65      5.67 o 
   2   3   2       52.16       48.56      7.90 o 
   3   3   2      198.41      218.89     11.02 o 
   4   3   2        2.82        6.85      7.72 o 
   5   3   2       26.11       23.88      9.65 o 
   6   3   2        5.59        3.11      7.23 o 
  -6   4   2       10.41        7.97      5.89 o 
  -5   4   2        0.22        3.16      6.82 o 
  -4   4   2        8.88       13.79      7.97 o 
  -3   4   2       11.07        5.69      6.36 o 
  -2   4   2       36.07       44.42      7.46 o 
  -1   4   2        4.21        0.00      4.75 o 
   0   4   2      220.38      197.51     10.45 o 
   1   4   2      786.45      765.35     18.95 o 
   2   4   2      219.65      239.67     10.44 o 
   3   4   2        8.53        8.76      8.76 o 
   4   4   2        4.47        5.27      8.91 o 
   5   4   2        0.15        2.21      7.15 o 
   6   4   2        0.43        6.45      6.45 o 
  -6   5   2        0.27        5.01      5.01 o 
  -5   5   2        2.16        2.05      6.68 o 
  -4   5   2       20.29       32.34      8.15 o 
  -3   5   2        3.35        5.28      7.84 o 
  -2   5   2       12.74       18.12      8.14 o 
  -1   5   2       38.49       41.99      7.84 o 
   0   5   2       71.63       63.55      6.93 o 
   1   5   2       84.37       84.77      9.07 o 
   2   5   2        4.07        6.47      8.63 o 
   3   5   2        3.22        6.74      9.05 o 
   4   5   2        2.24       13.87      8.91 o 
   5   5   2        5.09        7.08      7.08 o 
  -5   6   2        0.04        4.99      4.99 o 
  -4   6   2        7.12       21.62      6.43 o 
  -3   6   2        0.83       17.14      8.23 o 
  -2   6   2        4.29       11.59      7.32 o 
  -1   6   2       15.21        2.06      7.47 o 
   0   6   2        2.49        5.13      5.13 o 
   1   6   2        2.89        8.09      8.09 o 
   2   6   2        0.01       20.24      9.79 o 
   3   6   2        1.94       11.33      9.77 o 
   4   6   2       41.95       45.12      9.01 o 
   5   6   2        0.23        7.47      6.47 o 
  -4   7   2        0.91        8.93      5.55 o 
  -3   7   2       13.72        6.16      7.41 o 
  -2   7   2       22.95       22.22      7.54 o 
  -1   7   2        0.02        5.27      7.19 o 
   0   7   2        6.16        5.24      9.61 o 
   1   7   2       90.98       89.86     10.56 o 
   2   7   2        9.56        2.68      9.94 o 
   3   7   2      112.89      103.12      9.49 o 
   4   7   2        2.00        3.41      5.11 o 
  -3   8   2        0.95        7.62      5.66 o 
  -2   8   2        0.61       11.37      5.73 o 
  -1   8   2        3.51        6.06      6.06 o 
   0   8   2        5.00       15.64      7.50 o 
   1   8   2        0.02        7.73      7.95 o 
   2   8   2       27.36       39.73      7.82 o 
   3   8   2        1.42        2.36      5.38 o 
  -1   9   2        2.77        5.51      5.51 o 
   0   9   2       11.76        6.78      4.68 o 
   1   9   2        0.68        3.66      5.76 o 
  -1  -9   3        6.80        0.88      7.09 o 
   0  -9   3        4.00        2.21      8.40 o 
   1  -9   3        0.29        6.69      8.05 o 
   2  -9   3        2.20        7.16      7.16 o 
  -3  -8   3        2.89        4.51      7.73 o 
  -2  -8   3       10.79        6.95      9.14 o 
  -1  -8   3        5.74       11.18      9.15 o 
   0  -8   3        0.30        3.28     11.02 o 
   1  -8   3        2.81        6.63      9.60 o 
   2  -8   3        1.63        2.61      7.58 o 
   3  -8   3        0.13        4.60      6.30 o 
  -4  -7   3        1.22        2.92      6.86 o 
  -3  -7   3       48.84       57.48      9.59 o 
  -2  -7   3        5.02        6.96      8.93 o 
  -1  -7   3       33.00       47.32     10.40 o 
   0  -7   3        2.38       15.55      9.05 o 
   1  -7   3        8.50       30.43      9.68 o 
   2  -7   3        0.45       10.85      9.16 o 
   3  -7   3        0.30       11.65      8.70 o 
   4  -7   3        0.00        7.63      7.63 o 
  -5  -6   3        0.00        2.79      7.40 o 
  -4  -6   3       48.09       44.12      9.21 o 
  -3  -6   3        1.45        2.31      8.20 o 
  -2  -6   3        0.55        9.32      9.32 o 
  -1  -6   3        7.70       19.91      9.17 o 
   0  -6   3       58.96       52.34      7.01 o 
   1  -6   3        0.69        5.88      8.33 o 
   2  -6   3        0.23       10.14      9.39 o 
   3  -6   3        0.64        8.22      8.22 o 
   4  -6   3        5.13       23.27      9.12 o 
   5  -6   3        0.79        6.36      6.36 o 
  -5  -5   3        0.23        1.04      8.54 o 
  -4  -5   3       51.30       43.02     11.33 o 
  -3  -5   3        3.92        9.80      9.30 o 
  -2  -5   3       35.68       50.08      9.94 o 
  -1  -5   3      378.22      426.41     16.22 o 
   0  -5   3       21.51       15.96     10.41 o 
   1  -5   3       79.51       88.73      9.39 o 
   2  -5   3       22.07       21.90      8.72 o 
   3  -5   3        4.64       15.59      9.53 o 
   4  -5   3        8.92       31.93     10.00 o 
   5  -5   3       29.47       38.80      7.45 o 
   6  -5   3        0.15        3.97      5.12 o 
  -6  -4   3       10.48        5.56      6.62 o 
  -5  -4   3       32.75       38.88      9.07 o 
  -4  -4   3        0.19       12.91      8.90 o 
  -3  -4   3      154.61      152.67      9.68 o 
  -2  -4   3      110.38      115.39      8.57 o 
  -1  -4   3       47.51       49.25      8.10 o 
   0  -4   3      306.26      277.58      7.12 o 
   1  -4   3      238.74      249.95     10.89 o 
   2  -4   3      291.55      282.36     12.73 o 
   3  -4   3        1.47        1.12      7.65 o 
   4  -4   3        0.07        5.74      7.61 o 
   5  -4   3        1.60        1.09      7.21 o 
   6  -4   3        8.61        5.47      5.47 o 
  -6  -3   3       49.60       45.45      7.10 o 
  -5  -3   3      126.52      132.73     10.30 o 
  -4  -3   3      451.44      471.74     19.04 o 
  -3  -3   3       31.40       41.02      8.43 o 
  -2  -3   3      590.24      609.09     16.44 o 
  -1  -3   3      266.87      233.20      8.60 o 
   0  -3   3       45.47       48.90      4.55 o 
   1  -3   3       57.72       55.29      6.03 o 
   2  -3   3       61.08       57.19      7.68 o 
   3  -3   3       22.39       20.94      7.22 o 
   4  -3   3       17.49       32.38      9.87 o 
   5  -3   3        4.36        1.17      7.75 o 
   6  -3   3        2.43        4.13      6.26 o 
  -6  -2   3      123.45      115.24      8.70 o 
  -5  -2   3       46.98       17.77     10.40 o 
  -4  -2   3       10.45        3.09      8.74 o 
  -3  -2   3        6.32        2.42      6.34 o 
  -2  -2   3      170.03      161.16      7.18 o 
  -1  -2   3     5634.76     5541.00     31.47 o 
   0  -2   3    33906.48    34145.74    226.58 o 
   1  -2   3    13778.62    13268.67    252.11 o 
   2  -2   3       74.21       61.63      6.38 o 
   3  -2   3        9.14        1.63      5.81 o 
   4  -2   3       78.93       79.81      8.51 o 
   5  -2   3        1.00        8.26      8.26 o 
   6  -2   3       15.81       15.40      8.61 o 
  -7  -1   3        1.55        0.77      4.63 o 
  -6  -1   3        1.05        7.44      7.44 o 
  -5  -1   3      175.53      190.60     11.32 o 
  -4  -1   3       18.63       15.05      7.89 o 
  -3  -1   3       50.90       48.19      6.94 o 
  -2  -1   3      292.29      284.89      8.47 o 
  -1  -1   3     1569.31     1488.84     11.76 o 
   0  -1   3        0.32        5.83      5.83 o 
   1  -1   3    27817.62    28435.92    295.48 o 
   2  -1   3     1992.45     1850.80     16.93 o 
   3  -1   3      585.40      639.98     17.78 o 
   4  -1   3       86.41       68.59     10.27 o 
   5  -1   3       23.72       16.43      8.63 o 
   6  -1   3        3.73        1.14      6.99 o 
  -7   0   3        0.40        4.88      4.88 o 
  -6   0   3        9.63       16.76      7.56 o 
  -5   0   3        2.17        2.30      7.71 o 
  -4   0   3       23.36       13.70      7.32 o 
  -3   0   3      370.13      342.45     11.43 o 
  -2   0   3       23.21       25.51      4.64 o 
  -1   0   3       24.31       23.87      3.76 o 
   0   0   3       65.16       56.80     11.85 o 
   1   0   3      342.05      328.99      6.85 o 
   2   0   3       69.57       85.77      5.51 o 
   3   0   3        2.26        6.75      5.62 o 
   4   0   3        1.21        4.10      6.89 o 
   5   0   3        1.48        5.92      8.10 o 
   6   0   3       11.09        6.98      8.02 o 
  -7   1   3        1.31        2.35      4.98 o 
  -6   1   3        2.91       15.41      7.15 o 
  -5   1   3        6.15       12.57      8.38 o 
  -4   1   3        3.34        0.90      6.83 o 
  -3   1   3        7.97       12.53      6.08 o 
  -2   1   3        0.04        3.48      3.48 o 
  -1   1   3     1830.72     1725.78     12.87 o 
   0   1   3       42.08       33.00      9.55 o 
   1   1   3     2372.46     2241.52     15.99 o 
   2   1   3      544.55      562.96     13.43 o 
   3   1   3       89.33       94.78      8.14 o 
   4   1   3        0.14        6.32      6.88 o 
   5   1   3        8.95        6.02      8.52 o 
   6   1   3        6.15        0.00      6.17 o 
  -6   2   3        4.07        1.04      6.15 o 
  -5   2   3        2.60       15.86      6.32 o 
  -4   2   3       24.02       43.23      7.00 o 
  -3   2   3       85.65       87.35      7.63 o 
  -2   2   3      109.71      102.77      6.65 o 
  -1   2   3      405.51      411.44     10.02 o 
   0   2   3     1285.30     1171.04      9.28 o 
   1   2   3      190.99      198.19      6.63 o 
   2   2   3     1149.01     1286.92     16.81 o 
   3   2   3      199.50      208.62     10.61 o 
   4   2   3      121.14      103.23     10.47 o 
   5   2   3        1.29        8.01      8.01 o 
   6   2   3        2.12        7.13      7.13 o 
  -6   3   3       11.88       21.53      6.20 o 
  -5   3   3        5.69        6.57      6.84 o 
  -4   3   3        0.09        2.12      6.50 o 
  -3   3   3        0.04        6.07      5.70 o 
  -2   3   3        4.10        9.20      5.49 o 
  -1   3   3      308.51      286.78      9.27 o 
   0   3   3      668.61      664.22     10.29 o 
   1   3   3      404.25      406.29     12.30 o 
   2   3   3       63.69       72.64      7.18 o 
   3   3   3        0.91        0.94      7.29 o 
   4   3   3       20.40       34.69      9.68 o 
   5   3   3       19.81       13.33      9.02 o 
   6   3   3        1.09        6.54      6.54 o 
  -6   4   3        0.06        7.82      5.11 o 
  -5   4   3        5.87       17.02      7.87 o 
  -4   4   3        5.91        3.20      6.41 o 
  -3   4   3        2.64        7.02      7.02 o 
  -2   4   3       45.07       29.29      7.79 o 
  -1   4   3       32.95       22.96      6.65 o 
   0   4   3        0.50        7.00      4.01 o 
   1   4   3      353.47      366.44     12.52 o 
   2   4   3      371.75      402.54     15.25 o 
   3   4   3       54.75       49.86     10.82 o 
   4   4   3       85.53       66.76     11.44 o 
   5   4   3        1.20        8.44      8.44 o 
   6   4   3        7.72        6.19      6.36 o 
  -6   5   3        0.22        0.73      3.90 o 
  -5   5   3        2.80        0.96      5.96 o 
  -4   5   3        5.85       20.43      7.67 o 
  -3   5   3        4.19        6.56      6.56 o 
  -2   5   3        0.44        0.18      6.80 o 
  -1   5   3      178.62      193.26      9.20 o 
   0   5   3       12.09        7.06      4.57 o 
   1   5   3      150.57      122.84     10.71 o 
   2   5   3       67.25       59.60     10.27 o 
   3   5   3       62.80       49.16     11.41 o 
   4   5   3       14.83       31.75      9.01 o 
   5   5   3        3.26       12.35      7.29 o 
  -5   6   3        3.22        1.74      5.06 o 
  -4   6   3        2.07        0.00      6.12 o 
  -3   6   3        0.67        5.39      6.62 o 
  -2   6   3        8.95       17.91      8.04 o 
  -1   6   3       17.40        4.12      8.22 o 
   0   6   3      195.53      198.58      8.11 o 
   1   6   3       39.17       15.66      9.50 o 
   2   6   3      229.33      248.29     14.34 o 
   3   6   3       62.50       63.92     10.54 o 
   4   6   3       38.58       24.71     10.17 o 
   5   6   3        0.37       12.50      6.21 o 
  -4   7   3        0.85        0.00      4.83 o 
  -3   7   3        0.20        7.20      7.20 o 
  -2   7   3        5.58       20.21      7.21 o 
  -1   7   3       58.06       58.73      9.19 o 
   0   7   3       25.92       32.01     13.85 o 
   1   7   3       64.61       62.38      9.87 o 
   2   7   3        4.65        8.28      8.28 o 
   3   7   3       88.38       77.91     11.38 o 
   4   7   3        1.25        3.47      6.17 o 
  -3   8   3        0.08        4.82      4.82 o 
  -2   8   3        2.55       13.13      6.91 o 
  -1   8   3        5.58        3.94      6.39 o 
   0   8   3       40.17       37.42      6.60 o 
   1   8   3        1.18        0.92      7.23 o 
   2   8   3       41.67       55.22      7.29 o 
   3   8   3        5.77        2.56      5.83 o 
  -1   9   3        9.89        5.65      5.65 o 
   0   9   3        0.65        3.44      4.20 o 
   1   9   3        0.35        2.14      5.40 o 
  -1  -9   4        2.58        6.44      6.44 o 
   0  -9   4        0.94        0.49     14.95 o 
   1  -9   4        1.74        8.67      8.67 o 
   2  -9   4        0.95        1.04      6.62 o 
  -3  -8   4        1.40        7.35      7.19 o 
  -2  -8   4       34.46       44.10      8.71 o 
  -1  -8   4        7.35        6.85      8.06 o 
   0  -8   4        2.04        0.07      6.15 o 
   1  -8   4        0.59       10.34      9.02 o 
   2  -8   4        1.44        0.00      8.69 o 
   3  -8   4        0.00        6.94      6.94 o 
  -4  -7   4        0.02        4.88      6.98 o 
  -3  -7   4        0.23       11.99      8.97 o 
  -2  -7   4        5.83        7.96      9.49 o 
  -1  -7   4        4.41        9.11      9.11 o 
   0  -7   4        0.61       12.14     12.70 o 
   1  -7   4        0.43        0.00      9.71 o 
   2  -7   4        3.80       17.40     10.04 o 
   3  -7   4        0.00        8.36      8.36 o 
   4  -7   4        1.02        7.17      7.17 o 
  -5  -6   4        0.91        5.83      7.03 o 
  -4  -6   4       37.67       29.71     10.32 o 
  -3  -6   4        3.45        4.01      7.90 o 
  -2  -6   4       15.37       19.33     10.91 o 
  -1  -6   4      113.88       95.14     10.81 o 
   0  -6   4      138.79      145.73     10.73 o 
   1  -6   4        0.58        5.69      8.62 o 
   2  -6   4       21.49       23.84      9.62 o 
   3  -6   4        0.86        9.35      9.35 o 
   4  -6   4        2.47        8.66      7.82 o 
   5  -6   4        0.67        3.98      6.32 o 
  -5  -5   4       50.40       49.77      9.80 o 
  -4  -5   4      100.25       75.03     11.13 o 
  -3  -5   4       19.47       37.52      9.87 o 
  -2  -5   4       80.31       89.45      9.88 o 
  -1  -5   4      204.79      233.27     11.28 o 
   0  -5   4        7.52        7.71      5.11 o 
   1  -5   4        0.02        7.62      7.99 o 
   2  -5   4       95.37       99.09     11.44 o 
   3  -5   4        6.72       12.31      8.71 o 
   4  -5   4        3.16        7.73      7.73 o 
   5  -5   4        0.05        4.42      6.91 o 
   6  -5   4        0.35        5.40      5.40 o 
  -6  -4   4        0.08        9.60      6.91 o 
  -5  -4   4       34.05       12.07     10.67 o 
  -4  -4   4      156.36      155.32     10.86 o 
  -3  -4   4       39.65       20.45     10.41 o 
  -2  -4   4      649.76      679.65     19.31 o 
  -1  -4   4       50.47       36.88      8.37 o 
   0  -4   4       32.38       32.78      7.06 o 
   1  -4   4     1227.56     1258.64     18.57 o 
   2  -4   4       62.84       58.89      9.06 o 
   3  -4   4        3.49        6.47      6.47 o 
   4  -4   4        5.02        9.39      7.88 o 
   5  -4   4        4.35       16.00      6.72 o 
   6  -4   4        1.99        3.60      5.45 o 
  -6  -3   4       14.95       18.02      8.36 o 
  -5  -3   4      119.73      123.60     10.82 o 
  -4  -3   4      135.88      132.12     10.95 o 
  -3  -3   4       29.49       32.96      8.96 o 
  -2  -3   4        0.01        1.42      5.67 o 
  -1  -3   4     3153.89     3168.98     25.64 o 
   0  -3   4       32.02       34.36      9.85 o 
   1  -3   4      975.98     1015.27     15.45 o 
   2  -3   4      365.22      380.98     13.06 o 
   3  -3   4       40.13       39.10      8.60 o 
   4  -3   4      117.14      131.78     10.94 o 
   5  -3   4        0.08        9.07      7.48 o 
   6  -3   4        3.92       10.08      7.59 o 
  -6  -2   4        3.26       11.14      7.66 o 
  -5  -2   4       45.03       47.18     10.09 o 
  -4  -2   4      164.75      173.76     10.87 o 
  -3  -2   4        7.98        9.87      6.53 o 
  -2  -2   4      436.11      454.36     12.75 o 
  -1  -2   4      669.17      706.51     13.48 o 
   0  -2   4     2007.47     1923.18     16.09 o 
   1  -2   4        9.33       11.61      5.10 o 
   2  -2   4      607.87      639.59     15.39 o 
   3  -2   4       22.06       19.55      6.95 o 
   4  -2   4      163.26      151.24      8.90 o 
   5  -2   4       18.59       15.16      9.23 o 
   6  -2   4        7.84        7.02      7.02 o 
  -6  -1   4       17.83        4.54      8.93 o 
  -5  -1   4       51.54       46.21     10.64 o 
  -4  -1   4       40.94       30.42      6.12 o 
  -3  -1   4      410.24      410.96     15.04 o 
  -2  -1   4      776.37      810.09     14.86 o 
  -1  -1   4      871.60      854.55     11.99 o 
   0  -1   4      162.63      153.13      3.32 o 
   1  -1   4     4797.68     4531.43     24.51 o 
   2  -1   4        0.00        8.25      4.04 o 
   3  -1   4      194.67      183.14      8.34 o 
   4  -1   4        2.13        7.04      7.41 o 
   5  -1   4      202.71      206.11     11.95 o 
   6  -1   4        2.52        6.98      6.98 o 
  -7   0   4        2.46        5.51      5.51 o 
  -6   0   4        1.85        4.46      6.60 o 
  -5   0   4       16.56       11.61      8.46 o 
  -4   0   4       97.91      100.34      9.21 o 
  -3   0   4       10.89        5.24      6.72 o 
  -2   0   4      895.06      921.39     14.47 o 
  -1   0   4      275.51      280.77      6.34 o 
   0   0   4     2218.23     2116.79      8.51 o 
   1   0   4       16.16       15.16      4.18 o 
   2   0   4      455.24      444.09     11.19 o 
   3   0   4       74.98       77.03      7.56 o 
   4   0   4      104.69      104.97      8.46 o 
   5   0   4        4.19        8.00      8.00 o 
   6   0   4       33.59       12.69      9.13 o 
  -7   1   4        0.11        0.78      5.19 o 
  -6   1   4        1.86        2.23      6.80 o 
  -5   1   4       61.38       59.01      8.43 o 
  -4   1   4        8.25        5.95      7.39 o 
  -3   1   4     1504.04     1561.02     18.81 o 
  -2   1   4      323.72      301.09      8.90 o 
  -1   1   4       24.08       29.33      4.40 o 
   0   1   4       68.56       67.41      3.35 o 
   1   1   4       25.14       20.03      4.32 o 
   2   1   4       96.21       95.19      6.39 o 
   3   1   4     2107.66     2138.01     23.34 o 
   4   1   4        0.42        7.37      6.82 o 
   5   1   4       22.32       34.01      9.89 o 
   6   1   4        0.05        6.55      6.55 o 
  -6   2   4        0.05        3.24      6.13 o 
  -5   2   4        1.71        6.30      6.30 o 
  -4   2   4       74.66       71.46      8.34 o 
  -3   2   4       10.39       22.13      5.14 o 
  -2   2   4        0.51        4.82      4.82 o 
  -1   2   4      312.32      262.95      7.59 o 
   0   2   4      237.69      226.56     15.98 o 
   1   2   4       12.24        9.48      4.73 o 
   2   2   4      362.52      372.96     11.57 o 
   3   2   4       15.35       10.49      6.92 o 
   4   2   4        8.32        7.46      7.46 o 
   5   2   4        8.85        6.19      8.09 o 
   6   2   4       15.59        4.35      5.62 o 
  -6   3   4        6.23        5.78      7.38 o 
  -5   3   4        8.13        6.51      7.04 o 
  -4   3   4        0.73        6.80      6.80 o 
  -3   3   4       12.02       21.11      8.14 o 
  -2   3   4       85.48       99.45      7.26 o 
  -1   3   4      708.40      738.78     15.36 o 
   0   3   4      878.73      886.90     11.16 o 
   1   3   4      165.58      164.15      7.08 o 
   2   3   4        0.20        6.09      6.09 o 
   3   3   4      255.69      242.41     12.50 o 
   4   3   4        2.72        4.73      8.76 o 
   5   3   4       16.30       30.42      8.37 o 
   6   3   4        1.47        0.00      6.22 o 
  -6   4   4        1.13        4.33      4.51 o 
  -5   4   4        9.42        3.22      6.79 o 
  -4   4   4        1.15        0.00      6.96 o 
  -3   4   4       18.45       10.67      7.84 o 
  -2   4   4        0.92        0.87      5.71 o 
  -1   4   4       51.92       37.11      5.26 o 
   0   4   4        0.00        5.88     10.00 o 
   1   4   4       32.95       35.02      7.48 o 
   2   4   4       71.19       94.90      9.34 o 
   3   4   4      109.92       93.18     10.86 o 
   4   4   4       29.36        9.63     10.27 o 
   5   4   4        0.28        7.86      7.86 o 
   6   4   4        0.07        6.14      6.14 o 
  -5   5   4        3.18        5.85      5.85 o 
  -4   5   4        0.69        1.09      7.06 o 
  -3   5   4        8.78        7.32      8.08 o 
  -2   5   4       74.75       70.88      8.47 o 
  -1   5   4      104.49      102.49      9.19 o 
   0   5   4      238.24      235.68     19.99 o 
   1   5   4      191.36      178.87     11.20 o 
   2   5   4       33.68       26.14      9.87 o 
   3   5   4       15.28       21.67      9.97 o 
   4   5   4       48.67       38.24     11.46 o 
   5   5   4       68.05       59.02      8.48 o 
  -5   6   4        0.17        2.52      4.30 o 
  -4   6   4       15.10       19.50      7.86 o 
  -3   6   4        5.84        5.36      7.42 o 
  -2   6   4       82.99       85.56      8.78 o 
  -1   6   4        8.05        6.31      7.27 o 
   0   6   4       57.77       55.14      7.82 o 
   1   6   4      181.07      177.95     10.93 o 
   2   6   4      503.32      539.38     23.41 o 
   3   6   4       52.90       52.16     11.18 o 
   4   6   4       14.80       19.69      7.42 o 
   5   6   4        9.12        2.51      5.59 o 
  -4   7   4        0.00        4.40      5.43 o 
  -3   7   4        2.01        6.12      6.78 o 
  -2   7   4       13.75        7.16      7.16 o 
  -1   7   4       13.27       25.91      7.63 o 
   0   7   4       36.55       49.78      7.05 o 
   1   7   4        8.28       26.41      9.58 o 
   2   7   4       41.63       34.11      9.33 o 
   3   7   4        0.93       12.46      8.14 o 
   4   7   4        0.29        5.28      5.94 o 
  -3   8   4        1.55        3.31      5.43 o 
  -2   8   4        3.29        3.73      6.13 o 
  -1   8   4       33.25       35.43      7.57 o 
   0   8   4        2.85        9.34      5.20 o 
   1   8   4       11.12       12.16      8.15 o 
   2   8   4       31.18       20.46      9.31 o 
   3   8   4        0.30        0.92      5.47 o 
  -1   9   4        2.26        8.23      5.84 o 
   0   9   4        9.51        9.94      4.04 o 
  -1  -9   5       10.64       17.67      7.38 o 
   0  -9   5        4.49        7.18      5.57 o 
   1  -9   5        0.90        5.26      7.74 o 
   2  -9   5        0.53        2.01      7.02 o 
  -3  -8   5        1.08       13.84      6.92 o 
  -2  -8   5        0.65        5.74      8.64 o 
  -1  -8   5        1.62        7.60      7.60 o 
   0  -8   5        0.04        0.48      6.05 o 
   1  -8   5        2.99        1.67      8.41 o 
   2  -8   5        1.25        8.36      8.36 o 
   3  -8   5        0.94        3.41      7.29 o 
  -4  -7   5        2.40        1.94      6.95 o 
  -3  -7   5       48.63       27.71     10.79 o 
  -2  -7   5        1.37        0.00      9.18 o 
  -1  -7   5       35.44       42.77      9.37 o 
   0  -7   5        0.13        9.97     21.59 o 
   1  -7   5        4.74        2.47      8.21 o 
   2  -7   5        0.83       10.12     10.12 o 
   3  -7   5        1.85        6.37      9.11 o 
   4  -7   5        0.00        3.33      6.87 o 
  -5  -6   5        4.78       10.93      8.11 o 
  -4  -6   5       76.97       53.24     11.06 o 
  -3  -6   5        3.59       16.17      8.90 o 
  -2  -6   5       13.54       15.81     10.10 o 
  -1  -6   5       52.29       73.91      9.29 o 
   0  -6   5       26.41       33.79      6.65 o 
   1  -6   5       20.25       12.23      9.21 o 
   2  -6   5        0.26        8.66      8.85 o 
   3  -6   5        0.08       20.61      9.71 o 
   4  -6   5        0.04       17.12      8.00 o 
   5  -6   5        0.89       10.81      6.13 o 
  -5  -5   5       14.75       24.21      8.52 o 
  -4  -5   5        9.52       17.19      9.82 o 
  -3  -5   5        0.04        7.80      8.13 o 
  -2  -5   5        0.07        0.77      8.46 o 
  -1  -5   5      174.72      204.18     10.15 o 
   0  -5   5        4.58        3.29      5.02 o 
   1  -5   5       45.79       51.45      9.36 o 
   2  -5   5      252.60      266.32     13.25 o 
   3  -5   5       37.58       38.16     10.23 o 
   4  -5   5        0.11        9.19      9.19 o 
   5  -5   5        2.15        8.11      8.11 o 
  -6  -4   5       10.04       11.79      6.42 o 
  -5  -4   5       44.99       45.51      9.69 o 
  -4  -4   5       18.19       25.42     10.92 o 
  -3  -4   5       19.09       29.91      8.32 o 
  -2  -4   5       57.93       80.18      9.52 o 
  -1  -4   5      552.01      557.74     17.19 o 
   0  -4   5        5.12        4.48      4.14 o 
   1  -4   5       23.14        7.45      7.10 o 
   2  -4   5       14.72       24.91      8.67 o 
   3  -4   5        9.67        6.37      7.46 o 
   4  -4   5        1.49        8.76      8.76 o 
   5  -4   5        1.15        7.92      7.41 o 
   6  -4   5        1.92        3.60      6.01 o 
  -6  -3   5       12.26       28.23      7.53 o 
  -5  -3   5       24.21       29.95     10.67 o 
  -4  -3   5       11.98        9.22      9.38 o 
  -3  -3   5        9.01        3.65      7.69 o 
  -2  -3   5      297.42      300.53     11.15 o 
  -1  -3   5      284.57      293.51     10.10 o 
   0  -3   5       14.71       14.97      3.46 o 
   1  -3   5     1766.01     1712.39     17.56 o 
   2  -3   5      869.47      873.74     18.07 o 
   3  -3   5        0.62        6.46      6.46 o 
   4  -3   5        3.27        6.40      7.25 o 
   5  -3   5       14.94       12.42      7.75 o 
   6  -3   5        0.10        6.48      6.48 o 
  -6  -2   5       32.23       22.76      9.50 o 
  -5  -2   5       14.63       20.94      9.74 o 
  -4  -2   5       34.29       31.72      8.90 o 
  -3  -2   5       55.39       63.15      9.12 o 
  -2  -2   5       21.37       27.28      6.11 o 
  -1  -2   5      528.69      569.01     12.45 o 
   0  -2   5      275.68      277.58      5.45 o 
   1  -2   5     1337.02     1268.82     13.58 o 
   2  -2   5     1221.57     1084.44     15.82 o 
   3  -2   5        0.21        0.00      5.58 o 
   4  -2   5        7.66        7.19      7.19 o 
   5  -2   5       11.20       27.71      7.04 o 
   6  -2   5        1.45        4.33      6.60 o 
  -6  -1   5        4.32        4.58      7.38 o 
  -5  -1   5      191.71      219.96     11.95 o 
  -4  -1   5        3.41        0.00      6.90 o 
  -3  -1   5      308.79      352.98     12.39 o 
  -2  -1   5      456.23      468.77     11.99 o 
  -1  -1   5     2616.88     2657.17     18.12 o 
   0  -1   5       60.33       55.41      4.87 o 
   1  -1   5     1762.49     1712.74     13.84 o 
   2  -1   5        0.74        3.96      3.96 o 
   3  -1   5       10.77       15.95      5.85 o 
   4  -1   5       32.26       36.34      8.68 o 
   5  -1   5       60.47       44.80     11.57 o 
   6  -1   5        2.48       10.03      6.20 o 
  -7   0   5        0.00       11.41      5.22 o 
  -6   0   5       11.39       17.14      7.56 o 
  -5   0   5        0.43        7.68      7.68 o 
  -4   0   5      229.72      253.53     11.84 o 
  -3   0   5       17.66       30.42      6.16 o 
  -2   0   5     1156.67     1139.04     14.73 o 
  -1   0   5      161.05      148.58      5.33 o 
   0   0   5        8.93       14.69     14.69 o 
   1   0   5      109.46      101.31      5.12 o 
   2   0   5      549.57      523.74     12.97 o 
   3   0   5       81.98       81.04      7.60 o 
   4   0   5        4.03        6.51      6.51 o 
   5   0   5        6.34        3.59      7.19 o 
   6   0   5       11.16        2.23      6.19 o 
  -6   1   5        1.19        8.91      7.42 o 
  -5   1   5       65.22       73.52      9.25 o 
  -4   1   5       15.75       16.07      7.41 o 
  -3   1   5      461.47      455.91     17.32 o 
  -2   1   5        0.25        1.08      3.41 o 
  -1   1   5        1.53        7.11      3.47 o 
   0   1   5       18.52       17.99      8.50 o 
   1   1   5     2507.29     2586.89     19.31 o 
   2   1   5       15.15       11.60      5.61 o 
   3   1   5      371.89      370.23     13.45 o 
   4   1   5       51.88       56.16      9.46 o 
   5   1   5       52.52       38.81      9.74 o 
   6   1   5        6.57        6.75      7.96 o 
  -6   2   5       31.20       28.39      7.45 o 
  -5   2   5       19.19       21.68      8.24 o 
  -4   2   5      112.44      104.33      8.80 o 
  -3   2   5      208.18      212.99      9.39 o 
  -2   2   5      268.85      258.25     10.57 o 
  -1   2   5       25.99       30.75      5.22 o 
   0   2   5      176.71      197.41      5.57 o 
   1   2   5     1287.93     1247.18     16.04 o 
   2   2   5       79.76       85.24      7.27 o 
   3   2   5       88.55       73.80      6.48 o 
   4   2   5       36.55       30.15      9.34 o 
   5   2   5        5.03        4.83      9.06 o 
   6   2   5        3.08       17.34      7.50 o 
  -6   3   5        1.51       13.37      5.85 o 
  -5   3   5       33.46       35.94      7.78 o 
  -4   3   5        4.67        4.21      6.61 o 
  -3   3   5      114.77      114.01      8.50 o 
  -2   3   5        0.13        5.32      5.32 o 
  -1   3   5       22.26       15.84      5.53 o 
   0   3   5      141.62      152.35      4.87 o 
   1   3   5        0.41        5.33      5.33 o 
   2   3   5       38.30       50.78      7.09 o 
   3   3   5       23.19       25.28      9.24 o 
   4   3   5       99.94       97.90     11.28 o 
   5   3   5       19.35        7.24      9.98 o 
   6   3   5        0.01        6.81      6.81 o 
  -6   4   5        0.06        4.23      5.28 o 
  -5   4   5        2.86       14.75      6.70 o 
  -4   4   5       15.53       22.61      6.92 o 
  -3   4   5       31.01       26.86      9.66 o 
  -2   4   5      117.41       96.76      9.05 o 
  -1   4   5      216.66      201.89      9.72 o 
   0   4   5      533.35      568.92     12.25 o 
   1   4   5      111.92       85.27      8.70 o 
   2   4   5       94.13       97.76     10.33 o 
   3   4   5       24.97       45.21     10.09 o 
   4   4   5       39.60       35.35     10.97 o 
   5   4   5        1.79       18.51      8.37 o 
   6   4   5        0.15        0.00      5.25 o 
  -5   5   5        0.16        6.58      6.58 o 
  -4   5   5       13.37       13.07      8.36 o 
  -3   5   5       87.98       94.27      9.01 o 
  -2   5   5       47.12       45.21      8.81 o 
  -1   5   5       63.85       67.40      8.55 o 
   0   5   5       29.72       25.16      8.55 o 
   1   5   5       16.36       23.32      9.08 o 
   2   5   5       70.05       48.78     12.67 o 
   3   5   5      119.19      112.65     10.85 o 
   4   5   5        8.90        7.25      9.94 o 
   5   5   5        1.08        3.35      6.98 o 
  -5   6   5        2.07        8.32      5.62 o 
  -4   6   5        0.10        6.41      6.41 o 
  -3   6   5        6.65        9.82      7.23 o 
  -2   6   5       41.88       41.27      9.97 o 
  -1   6   5       24.46       32.00      8.24 o 
   0   6   5       73.52       85.63      6.63 o 
   1   6   5        2.60       11.59      8.57 o 
   2   6   5       53.09       42.63     12.90 o 
   3   6   5        3.73        8.67      9.12 o 
   4   6   5       56.84       43.99      8.72 o 
  -4   7   5        0.07        5.22      4.88 o 
  -3   7   5        0.91       11.18      6.47 o 
  -2   7   5        1.77        1.14      6.98 o 
  -1   7   5        1.30       16.45      7.20 o 
   0   7   5       47.76       41.39      7.14 o 
   1   7   5       17.16        1.12      8.99 o 
   2   7   5        3.32       18.39      7.64 o 
   3   7   5        2.24       10.64      9.27 o 
   4   7   5        0.83        5.70      5.70 o 
  -3   8   5        0.00       10.67      5.15 o 
  -2   8   5        1.21        9.33      7.15 o 
  -1   8   5       24.79       29.59      7.68 o 
   0   8   5        6.95        6.98      6.98 o 
   1   8   5       16.02        3.00      7.83 o 
   2   8   5        0.85        6.56      6.56 o 
   3   8   5        0.20        6.45      5.86 o 
   0   9   5       19.22       21.47     14.55 o 
  -1  -9   6       11.51        9.57      6.93 o 
   0  -9   6        0.65        2.84     12.52 o 
   1  -9   6        0.00        1.99      6.43 o 
   2  -9   6        1.03        5.98      5.98 o 
  -3  -8   6        0.85        7.20      7.20 o 
  -2  -8   6       12.48       16.03      8.75 o 
  -1  -8   6        2.01        0.92      6.86 o 
   0  -8   6       44.36       38.96      6.72 o 
   1  -8   6        6.31       26.23      8.84 o 
   2  -8   6        0.69        8.48      8.48 o 
   3  -8   6        3.46        5.49      7.98 o 
  -4  -7   6        3.88        6.00      7.76 o 
  -3  -7   6        1.37       16.64      9.43 o 
  -2  -7   6        1.93        7.63      9.51 o 
  -1  -7   6        0.06        1.97      7.99 o 
   0  -7   6        0.92        1.67      5.72 o 
   1  -7   6        7.07        3.62      7.88 o 
   2  -7   6        0.37        1.27      9.02 o 
   3  -7   6        3.17        7.64      8.50 o 
   4  -7   6        4.16        6.74      6.74 o 
  -5  -6   6        0.68        6.58      6.58 o 
  -4  -6   6        1.89       21.01      8.89 o 
  -3  -6   6       15.07       25.77      9.54 o 
  -2  -6   6      134.38      129.16     11.40 o 
  -1  -6   6        2.12       18.65      9.17 o 
   0  -6   6       25.61       23.70     13.67 o 
   1  -6   6        2.34        3.25      7.87 o 
   2  -6   6       34.55       48.46     10.54 o 
   3  -6   6        0.63        1.32      8.20 o 
   4  -6   6        0.54        7.46      7.46 o 
   5  -6   6        0.17        1.97      5.61 o 
  -5  -5   6        0.01        8.74      8.74 o 
  -4  -5   6      164.68      149.56     11.57 o 
  -3  -5   6        6.92        2.33      8.00 o 
  -2  -5   6        9.26        6.08      9.62 o 
  -1  -5   6        0.24        6.17      8.18 o 
   0  -5   6        4.29        0.06      5.09 o 
   1  -5   6        1.12        4.54      6.29 o 
   2  -5   6        1.31        7.62      7.62 o 
   3  -5   6       11.13        9.95     10.00 o 
   4  -5   6        1.83        0.00      6.89 o 
   5  -5   6        0.89        4.37      6.90 o 
  -6  -4   6        3.51        3.07      6.42 o 
  -5  -4   6       17.54       26.40      9.66 o 
  -4  -4   6        9.01        1.20     10.10 o 
  -3  -4   6      127.78      115.32      9.94 o 
  -2  -4   6      214.52      230.28     10.28 o 
  -1  -4   6      229.91      202.55      9.10 o 
   0  -4   6       78.67       70.81     14.56 o 
   1  -4   6     1312.87     1399.83     17.70 o 
   2  -4   6       86.38       86.89      8.48 o 
   3  -4   6        6.48        5.18      6.78 o 
   4  -4   6       13.31        8.11      8.11 o 
   5  -4   6        0.11        2.20      7.24 o 
   6  -4   6        0.22        6.98      5.08 o 
  -6  -3   6        2.07        8.19      8.19 o 
  -5  -3   6      147.04      142.55     11.09 o 
  -4  -3   6      157.11      180.92     10.18 o 
  -3  -3   6       79.97       63.47      8.98 o 
  -2  -3   6      272.49      264.46     10.50 o 
  -1  -3   6       12.70        3.03      5.53 o 
   0  -3   6       56.51       33.19     28.82 o 
   1  -3   6     1838.97     1697.42     17.78 o 
   2  -3   6     1443.20     1408.36     17.95 o 
   3  -3   6       34.45       29.21      9.33 o 
   4  -3   6       28.84       31.16      8.89 o 
   5  -3   6        0.15        2.21      7.42 o 
   6  -3   6        0.78        4.89      5.77 o 
  -6  -2   6       19.25       29.99      8.73 o 
  -5  -2   6        0.30        0.51      8.33 o 
  -4  -2   6      177.27      184.64     10.81 o 
  -3  -2   6      211.91      200.08      9.52 o 
  -2  -2   6        0.32        4.68      4.68 o 
  -1  -2   6       51.36       55.48      6.15 o 
   0  -2   6      129.42      125.59      4.16 o 
   1  -2   6       18.24       13.26      4.14 o 
   2  -2   6      174.30      186.44      6.99 o 
   3  -2   6       21.31       21.63      6.98 o 
   4  -2   6       15.83        5.03      6.87 o 
   5  -2   6        0.52       18.37      7.32 o 
   6  -2   6        2.00        4.18      6.83 o 
  -6  -1   6        5.22        5.89      8.95 o 
  -5  -1   6        0.89        7.62      7.62 o 
  -4  -1   6        2.57        4.30      7.87 o 
  -3  -1   6      110.14      115.48      7.66 o 
  -2  -1   6      320.65      315.86      9.42 o 
  -1  -1   6       31.78       30.46      4.73 o 
   0  -1   6      104.14      112.10      3.62 o 
   1  -1   6      367.30      390.67      9.46 o 
   2  -1   6      528.32      506.55     12.79 o 
   3  -1   6        0.32        1.56      5.72 o 
   4  -1   6        8.27        9.03      7.48 o 
   5  -1   6        0.69        0.00      6.73 o 
   6  -1   6        7.61        4.36      7.76 o 
  -6   0   6        7.75       10.38      7.16 o 
  -5   0   6       30.71       19.30     10.56 o 
  -4   0   6        7.19       18.53      7.78 o 
  -3   0   6       75.01       84.92      8.19 o 
  -2   0   6      905.21      851.61     15.13 o 
  -1   0   6     1308.41     1371.75     12.58 o 
   0   0   6     1572.73     1504.43     12.41 o 
   1   0   6      639.78      668.33     12.72 o 
   2   0   6      610.33      650.52     14.27 o 
   3   0   6      213.92      243.79      9.59 o 
   4   0   6       27.64       39.35      7.62 o 
   5   0   6        1.02        2.40      7.84 o 
   6   0   6        0.93       15.60      6.60 o 
  -6   1   6        9.36        1.10      8.12 o 
  -5   1   6        3.35        8.26      8.26 o 
  -4   1   6        2.04        7.22      7.02 o 
  -3   1   6       37.80       37.97      6.75 o 
  -2   1   6       66.84       65.76      5.89 o 
  -1   1   6      114.01      119.44      5.29 o 
   0   1   6        7.71       10.19      5.01 o 
   1   1   6       67.15       61.82      6.16 o 
   2   1   6       28.32       36.79      6.13 o 
   3   1   6       12.62        5.06      6.87 o 
   4   1   6       31.48       36.22      8.57 o 
   5   1   6        7.02       14.45      8.42 o 
   6   1   6        0.56        5.50      6.42 o 
  -6   2   6        0.24        1.52      6.77 o 
  -5   2   6       36.07       33.26     10.28 o 
  -4   2   6        1.76        2.02      5.90 o 
  -3   2   6       56.67       55.79      7.76 o 
  -2   2   6        7.03       11.77      4.81 o 
  -1   2   6       85.94       81.93      5.97 o 
   0   2   6      457.69      461.92      8.05 o 
   1   2   6      943.77      950.34     15.84 o 
   2   2   6      158.30      164.34      8.39 o 
   3   2   6      200.41      200.38      9.69 o 
   4   2   6       86.83       88.90     10.97 o 
   5   2   6        3.09        6.12      9.17 o 
   6   2   6        9.08       19.15      6.06 o 
  -6   3   6        0.02        5.62      5.62 o 
  -5   3   6        1.09        3.24      6.61 o 
  -4   3   6       71.93       70.70      8.68 o 
  -3   3   6        0.04        1.90      6.07 o 
  -2   3   6       41.05       50.99      7.11 o 
  -1   3   6      221.11      229.60      9.00 o 
   0   3   6       18.60       22.10      4.63 o 
   1   3   6       51.89       49.23      7.65 o 
   2   3   6        2.40        2.68      7.27 o 
   3   3   6        0.07        7.12      7.12 o 
   4   3   6      101.53       79.41     10.59 o 
   5   3   6       10.05        7.22      8.35 o 
   6   3   6        1.31        6.68      6.68 o 
  -6   4   6       16.12        3.32      7.11 o 
  -5   4   6        0.84        2.05      5.17 o 
  -4   4   6       23.32       26.20      9.28 o 
  -3   4   6       33.59       39.69      9.00 o 
  -2   4   6        9.80       13.62      7.16 o 
  -1   4   6        0.00        3.38      6.23 o 
   0   4   6      758.09      826.33     23.40 o 
   1   4   6        0.76        4.25      6.56 o 
   2   4   6       36.11       25.18      9.24 o 
   3   4   6      132.60      136.75     11.09 o 
   4   4   6        4.43       19.53      7.78 o 
   5   4   6        6.86       19.54      7.66 o 
  -5   5   6        1.84       14.51      5.74 o 
  -4   5   6       12.55       15.21      6.66 o 
  -3   5   6       21.59       20.76     10.38 o 
  -2   5   6        8.30        2.00      6.65 o 
  -1   5   6       71.06       68.90      8.44 o 
   0   5   6       44.22       49.02      6.90 o 
   1   5   6      211.05      212.13     11.24 o 
   2   5   6       22.38       35.28      9.64 o 
   3   5   6      178.19      202.38     12.10 o 
   4   5   6       75.36       73.53     10.05 o 
   5   5   6       51.85       48.74      7.47 o 
  -5   6   6        4.07        4.91      5.83 o 
  -4   6   6        4.40        6.20      6.20 o 
  -3   6   6        1.11       16.53      6.76 o 
  -2   6   6        2.44       13.27      7.10 o 
  -1   6   6        5.53       10.96      7.47 o 
   0   6   6       52.88       60.15      6.98 o 
   1   6   6      146.96      131.84     11.30 o 
   2   6   6      203.32      199.39     12.11 o 
   3   6   6       78.83       56.53     10.48 o 
   4   6   6        2.96       15.28      7.86 o 
  -4   7   6        0.56        0.00      5.01 o 
  -3   7   6        4.63        7.12      6.59 o 
  -2   7   6        1.83        8.67      7.16 o 
  -1   7   6       24.89       25.46      9.07 o 
   0   7   6        0.97        3.10      5.62 o 
   1   7   6       19.74       18.76      9.60 o 
   2   7   6        0.68        7.62      7.62 o 
   3   7   6       60.39       59.72     10.51 o 
   4   7   6        0.16        5.71      5.71 o 
  -3   8   6        0.07        4.92      4.92 o 
  -2   8   6        0.09       12.09      6.27 o 
  -1   8   6        2.40        6.96      6.96 o 
   0   8   6       42.65       39.27     10.52 o 
   1   8   6        8.04        8.16      8.16 o 
   2   8   6        0.11        6.07      6.07 o 
  -1  -9   7        3.97       14.21      6.58 o 
   0  -9   7        1.40        5.99     12.74 o 
   1  -9   7        4.10        7.61      7.08 o 
   2  -9   7        0.99       13.02      6.56 o 
  -3  -8   7        0.32        8.99      7.11 o 
  -2  -8   7        3.88        6.88      6.88 o 
  -1  -8   7        1.87        1.79      7.16 o 
   0  -8   7       27.11       34.44      7.07 o 
   1  -8   7        0.37        3.38      6.90 o 
   2  -8   7        3.65        0.00      7.64 o 
   3  -8   7        2.71        4.38      7.50 o 
  -4  -7   7       29.70       32.80      8.58 o 
  -3  -7   7        1.42       11.01      9.19 o 
  -2  -7   7        1.98       12.94      9.54 o 
  -1  -7   7       16.03        7.96      8.09 o 
   0  -7   7        9.60        8.26      7.77 o 
   1  -7   7       29.22       29.13     10.71 o 
   2  -7   7        1.82        3.81      7.64 o 
   3  -7   7        0.06       18.67     10.16 o 
   4  -7   7        0.01        5.80      5.80 o 
  -5  -6   7        2.18        3.05      7.35 o 
  -4  -6   7      165.81      161.58     10.56 o 
  -3  -6   7       98.96      123.64     11.43 o 
  -2  -6   7       55.83       71.02     10.06 o 
  -1  -6   7        0.18        6.91      8.13 o 
   0  -6   7      210.01      214.27     10.73 o 
   1  -6   7       39.20       38.13      9.23 o 
   2  -6   7      124.97      118.06     11.06 o 
   3  -6   7       18.21       33.87     10.38 o 
   4  -6   7        0.44        7.14      7.14 o 
   5  -6   7        0.08        6.62      6.62 o 
  -5  -5   7        0.20        2.34      8.52 o 
  -4  -5   7       71.00       94.62     10.46 o 
  -3  -5   7      223.02      201.09     13.19 o 
  -2  -5   7       31.92       29.90     10.02 o 
  -1  -5   7      726.89      719.78     20.24 o 
   0  -5   7      113.29      114.26      6.01 o 
   1  -5   7        0.39        2.71      6.62 o 
   2  -5   7       87.22       78.32      9.18 o 
   3  -5   7       70.91       80.91      9.78 o 
   4  -5   7        2.16       19.32      8.98 o 
   5  -5   7        7.57        2.13      7.37 o 
  -6  -4   7        7.83       17.37      7.33 o 
  -5  -4   7       19.64        1.31      9.27 o 
  -4  -4   7      122.44      131.40     12.00 o 
  -3  -4   7       14.69        8.53      8.53 o 
  -2  -4   7      188.85      210.74     10.60 o 
  -1  -4   7      435.52      411.18     13.90 o 
   0  -4   7      514.24      468.61     19.27 o 
   1  -4   7      200.04      186.91      8.68 o 
   2  -4   7       97.55      102.05      9.68 o 
   3  -4   7        0.03        0.22      7.33 o 
   4  -4   7       20.54       21.89      9.53 o 
   5  -4   7        1.44        7.16      7.16 o 
   6  -4   7        0.43       11.00      5.74 o 
  -6  -3   7       33.92       23.60      9.28 o 
  -5  -3   7        7.44        9.41      9.41 o 
  -4  -3   7        8.60       11.99      9.64 o 
  -3  -3   7       11.93       26.04      7.70 o 
  -2  -3   7      642.72      734.62     18.00 o 
  -1  -3   7      373.50      373.17     11.90 o 
   0  -3   7      120.37      120.41      4.57 o 
   1  -3   7      617.87      568.03     15.17 o 
   2  -3   7       54.09       54.73      7.22 o 
   3  -3   7       11.44       18.42      8.44 o 
   4  -3   7        0.71        4.34      6.92 o 
   5  -3   7       47.39       51.66      8.68 o 
   6  -3   7        2.89        5.73      5.73 o 
  -6  -2   7        2.51       17.54      8.27 o 
  -5  -2   7       28.91       42.13      9.86 o 
  -4  -2   7        3.95        3.36      7.09 o 
  -3  -2   7       89.47       95.25      9.12 o 
  -2  -2   7      233.66      263.15      9.42 o 
  -1  -2   7     1002.17     1005.75     14.69 o 
   0  -2   7      255.20      245.48      5.89 o 
   1  -2   7       79.88       77.02      5.14 o 
   2  -2   7      335.57      326.66     10.75 o 
   3  -2   7       53.06       55.71      6.65 o 
   4  -2   7        0.04        3.11      6.54 o 
   5  -2   7        4.88       19.30      6.24 o 
   6  -2   7        8.56       18.45      7.21 o 
  -6  -1   7       21.01       24.75      8.72 o 
  -5  -1   7      140.74      123.82     11.38 o 
  -4  -1   7       21.06       29.26      8.07 o 
  -3  -1   7      259.67      308.68     11.77 o 
  -2  -1   7      435.32      455.49     12.48 o 
  -1  -1   7        7.19       15.17      4.87 o 
   0  -1   7      392.55      355.97      6.13 o 
   1  -1   7     1854.55     1818.70     15.79 o 
   2  -1   7      212.47      210.80      7.59 o 
   3  -1   7      129.10      140.77      8.20 o 
   4  -1   7       39.60       32.41      8.49 o 
   5  -1   7        7.36        8.07      8.22 o 
   6  -1   7        0.07        4.32      7.13 o 
  -6   0   7        0.23        2.30      7.27 o 
  -5   0   7       63.38       67.27     10.91 o 
  -4   0   7      100.45      110.84      9.82 o 
  -3   0   7        4.52        0.74      5.20 o 
  -2   0   7      190.66      183.57      6.64 o 
  -1   0   7      104.61       96.50      5.78 o 
   0   0   7        6.81        3.63      3.63 o 
   1   0   7      441.85      415.11     10.31 o 
   2   0   7       39.98       44.03      6.28 o 
   3   0   7       16.83       29.31      7.16 o 
   4   0   7        7.71        2.08      6.07 o 
   5   0   7        5.93       14.16      7.78 o 
   6   0   7        0.39        0.00      6.13 o 
  -6   1   7        7.12        2.20      8.05 o 
  -5   1   7       62.39       69.24      9.68 o 
  -4   1   7       25.99       35.57      8.46 o 
  -3   1   7       52.12       52.06      7.45 o 
  -2   1   7      315.52      300.86      9.48 o 
  -1   1   7      731.61      675.57     13.61 o 
   0   1   7     1057.76      996.93      9.72 o 
   1   1   7      243.43      254.00      7.75 o 
   2   1   7       15.89       22.11      5.21 o 
   3   1   7       41.48       33.71      6.93 o 
   4   1   7        3.66        3.14      8.21 o 
   5   1   7       22.73       13.13      8.35 o 
   6   1   7        1.90        4.39      7.08 o 
  -6   2   7        0.62        7.32      7.32 o 
  -5   2   7       20.65       20.99      7.61 o 
  -4   2   7       30.62       16.59      8.55 o 
  -3   2   7       10.36       15.54      6.19 o 
  -2   2   7       68.98       67.66      7.70 o 
  -1   2   7      382.43      410.69     11.49 o 
   0   2   7      347.69      333.80     13.50 o 
   1   2   7        3.09        4.84      4.84 o 
   2   2   7      120.09      110.12      7.61 o 
   3   2   7      135.39      145.81      8.66 o 
   4   2   7       67.92       78.01     10.04 o 
   5   2   7        5.72        2.39      7.59 o 
   6   2   7        2.10        4.16      6.74 o 
  -6   3   7       25.27       11.12      7.59 o 
  -5   3   7        0.00       15.31      7.20 o 
  -4   3   7       79.74       84.74      9.27 o 
  -3   3   7        0.05        1.91      5.88 o 
  -2   3   7       37.64       47.64      8.38 o 
  -1   3   7       46.98       38.68      6.71 o 
   0   3   7      346.93      373.28      8.42 o 
   1   3   7      104.24       93.08      7.99 o 
   2   3   7       99.81      113.20      9.29 o 
   3   3   7       13.38        7.40      7.58 o 
   4   3   7       57.83       70.15      9.35 o 
   5   3   7       23.26       34.59     10.15 o 
   6   3   7        0.48        6.66      6.73 o 
  -6   4   7        0.63        4.05      4.89 o 
  -5   4   7       12.62        3.19      6.71 o 
  -4   4   7       21.85       25.41      8.92 o 
  -3   4   7      154.49      161.49     10.02 o 
  -2   4   7       93.64       89.45      9.64 o 
  -1   4   7      155.75      162.13      8.64 o 
   0   4   7       15.12       12.93      5.22 o 
   1   4   7      505.40      505.32     16.86 o 
   2   4   7      180.86      167.06     11.27 o 
   3   4   7      266.70      261.86     13.92 o 
   4   4   7        1.71        4.96      8.22 o 
   5   4   7       18.29       13.51      8.36 o 
  -5   5   7        2.92        6.30      6.30 o 
  -4   5   7        4.17        7.12      7.12 o 
  -3   5   7        4.87        4.48      6.33 o 
  -2   5   7      103.17       87.42     10.19 o 
  -1   5   7       53.20       51.01      9.38 o 
   0   5   7        0.20        4.24      4.57 o 
   1   5   7        7.27        7.61      7.61 o 
   2   5   7       71.49       60.26     11.00 o 
   3   5   7       27.36       41.13     10.53 o 
   4   5   7       45.41       39.02      9.22 o 
   5   5   7        1.03        5.36      5.36 o 
  -5   6   7        0.01        5.12      5.12 o 
  -4   6   7        0.92        6.83      6.83 o 
  -3   6   7       40.13       40.31      9.39 o 
  -2   6   7       25.76       23.76      9.02 o 
  -1   6   7       10.88        3.35      8.44 o 
   0   6   7        0.42       11.48      5.69 o 
   1   6   7        9.14       10.57      9.10 o 
   2   6   7       15.02       29.95      9.93 o 
   3   6   7        0.70        0.00      7.58 o 
   4   6   7       12.25       17.25      8.04 o 
  -4   7   7        0.13        1.66      5.49 o 
  -3   7   7        0.11        6.77      6.77 o 
  -2   7   7       15.53       18.50      7.59 o 
  -1   7   7        7.46       15.74      7.14 o 
   0   7   7        5.89        9.87     14.92 o 
   1   7   7       13.09       17.71      9.41 o 
   2   7   7        3.88        4.12      6.76 o 
   3   7   7        9.23       12.11      8.60 o 
  -3   8   7        0.03        1.58      4.40 o 
  -2   8   7        0.01        1.79      5.40 o 
  -1   8   7        5.87       10.83      6.73 o 
   0   8   7        9.29        5.50      5.33 o 
   1   8   7        1.59        7.61      7.61 o 
   2   8   7        0.01        6.02      6.02 o 
  -1  -9   8        2.71        4.76      6.22 o 
   0  -9   8        1.65        7.88      5.60 o 
   1  -9   8        0.23        1.77      6.47 o 
  -3  -8   8        6.85       13.19      8.04 o 
  -2  -8   8        0.77        9.89      7.30 o 
  -1  -8   8        0.56       11.54      8.55 o 
   0  -8   8        8.40        4.79      7.33 o 
   1  -8   8        0.02        5.48      7.61 o 
   2  -8   8        0.04        0.00      7.17 o 
   3  -8   8        0.05        2.09      7.38 o 
  -4  -7   8        6.42        7.70      7.70 o 
  -3  -7   8       27.76       14.21     10.54 o 
  -2  -7   8        4.14       10.67      8.00 o 
  -1  -7   8       13.85       13.69      8.15 o 
   0  -7   8        1.28        5.19      5.19 o 
   1  -7   8       11.42        1.15      9.09 o 
   2  -7   8        3.96       13.34      8.94 o 
   3  -7   8        2.87        1.19      7.81 o 
   4  -7   8        0.09        6.51      6.51 o 
  -5  -6   8        0.43        5.00      6.89 o 
  -4  -6   8        1.40        1.50      8.91 o 
  -3  -6   8        6.81        1.17      9.09 o 
  -2  -6   8        8.36        9.83      9.83 o 
  -1  -6   8       14.18       16.70      8.29 o 
   0  -6   8        0.11        4.61     11.57 o 
   1  -6   8       27.14       41.99      9.39 o 
   2  -6   8        0.44        2.29      7.39 o 
   3  -6   8        7.56       12.38      8.50 o 
   4  -6   8        0.02        0.48      7.93 o 
   5  -6   8        0.02        0.96      6.11 o 
  -5  -5   8        5.96       16.70      8.10 o 
  -4  -5   8       13.75       11.30     10.39 o 
  -3  -5   8      210.42      207.29     13.95 o 
  -2  -5   8        7.02        2.04      7.98 o 
  -1  -5   8        1.08        0.00      7.82 o 
   0  -5   8        0.88        4.68     14.90 o 
   1  -5   8       25.30       26.83      7.61 o 
   2  -5   8      234.12      195.09     12.01 o 
   3  -5   8       86.14      102.31     10.34 o 
   4  -5   8        4.22        1.17      7.12 o 
   5  -5   8        0.49        2.05      7.64 o 
  -6  -4   8        7.88       18.50      7.99 o 
  -5  -4   8        6.92        8.96     10.41 o 
  -4  -4   8      106.92       77.56     12.62 o 
  -3  -4   8        6.62        4.25      8.67 o 
  -2  -4   8      122.50      129.70     10.16 o 
  -1  -4   8      507.92      470.50     16.18 o 
   0  -4   8        3.70        4.38      4.37 o 
   1  -4   8      351.35      360.14     12.40 o 
   2  -4   8      771.98      763.10     19.52 o 
   3  -4   8        1.72        7.48      7.48 o 
   4  -4   8        4.29       18.21      7.72 o 
   5  -4   8        3.66       16.30      6.45 o 
   6  -4   8        0.00        0.83      5.40 o 
  -6  -3   8        0.84        4.50      8.23 o 
  -5  -3   8      128.01      132.10     10.51 o 
  -4  -3   8       52.29       51.96     11.77 o 
  -3  -3   8      137.01      121.57      9.15 o 
  -2  -3   8      699.71      737.74     18.32 o 
  -1  -3   8      195.41      189.43      7.92 o 
   0  -3   8       26.00       24.22      4.17 o 
   1  -3   8      117.79      115.66      7.23 o 
   2  -3   8        1.25       12.17      5.92 o 
   3  -3   8      259.34      282.91     11.79 o 
   4  -3   8       63.99       52.04      7.05 o 
   5  -3   8        1.11        0.00      6.83 o 
   6  -3   8        2.95        0.00      5.29 o 
  -6  -2   8        3.95        8.25      8.25 o 
  -5  -2   8       75.12       62.16     11.53 o 
  -4  -2   8      326.98      307.05     14.55 o 
  -3  -2   8      221.56      206.56      9.84 o 
  -2  -2   8      271.65      303.78     11.21 o 
  -1  -2   8     1918.99     1986.62     18.71 o 
   0  -2   8      826.55      770.99     10.01 o 
   1  -2   8      235.65      222.82      7.69 o 
   2  -2   8      175.53      179.44      7.47 o 
   3  -2   8      202.23      196.70      8.98 o 
   4  -2   8       15.96       28.38      7.81 o 
   5  -2   8        3.52       10.10      6.87 o 
   6  -2   8        4.23        5.98      6.28 o 
  -6  -1   8        3.64        3.54      8.29 o 
  -5  -1   8       46.93       47.71      9.82 o 
  -4  -1   8       48.79       52.02      8.62 o 
  -3  -1   8      729.90      801.92     19.05 o 
  -2  -1   8       69.72       69.46      6.84 o 
  -1  -1   8      168.81      164.80      6.46 o 
   0  -1   8       31.73       30.05      4.70 o 
   1  -1   8      447.90      449.77     11.43 o 
   2  -1   8        0.60       11.55      4.86 o 
   3  -1   8      106.06      117.48      7.87 o 
   4  -1   8       99.75       99.62      9.60 o 
   5  -1   8        5.57       16.09      7.53 o 
   6  -1   8        0.11        6.18      6.18 o 
  -6   0   8        8.14       10.50      7.60 o 
  -5   0   8       35.96       31.93     10.01 o 
  -4   0   8       10.43        8.67      6.83 o 
  -3   0   8      386.91      406.99     13.87 o 
  -2   0   8      895.83      926.11     15.87 o 
  -1   0   8        6.59       12.75      3.96 o 
   0   0   8        0.13        1.46      2.67 o 
   1   0   8       25.50       22.83      4.60 o 
   2   0   8     1233.15     1321.91     15.92 o 
   3   0   8        6.18        6.52      5.66 o 
   4   0   8       62.37       52.95      8.79 o 
   5   0   8       12.08       12.80      7.83 o 
   6   0   8        3.53        3.22      6.62 o 
  -6   1   8       16.65       12.36      6.97 o 
  -5   1   8      100.79       89.29     11.04 o 
  -4   1   8       70.74       58.77      8.93 o 
  -3   1   8      506.89      475.76     16.07 o 
  -2   1   8     1765.76     1690.26     18.32 o 
  -1   1   8      168.50      163.85      6.04 o 
   0   1   8        5.25        3.83      7.55 o 
   1   1   8      632.11      625.17     15.20 o 
   2   1   8       30.45       22.56      6.45 o 
   3   1   8       12.52       19.97      6.31 o 
   4   1   8       97.68       90.53      9.20 o 
   5   1   8        9.67       21.38      8.52 o 
   6   1   8        0.04        0.91      6.33 o 
  -6   2   8        0.03        6.28      6.28 o 
  -5   2   8       13.77        4.55      7.18 o 
  -4   2   8       21.74       22.98      7.82 o 
  -3   2   8        3.42        7.04      6.34 o 
  -2   2   8      156.91      154.76      7.90 o 
  -1   2   8     1162.69     1163.04     16.84 o 
   0   2   8      495.70      516.01     11.93 o 
   1   2   8      652.49      707.30     16.35 o 
   2   2   8        0.02        7.92      5.34 o 
   3   2   8        6.78        3.90      6.92 o 
   4   2   8       12.23       29.51      7.76 o 
   5   2   8        3.72        3.58      6.60 o 
   6   2   8        2.18        7.11      7.11 o 
  -6   3   8        1.01        2.69      5.65 o 
  -5   3   8        7.68       16.35      8.11 o 
  -4   3   8        0.19        2.23      6.82 o 
  -3   3   8      174.59      168.85      9.88 o 
  -2   3   8      154.45      170.27      9.15 o 
  -1   3   8      226.09      253.87      9.92 o 
   0   3   8      907.72      940.90     34.41 o 
   1   3   8      654.81      684.57     18.14 o 
   2   3   8        9.74        7.47      7.09 o 
   3   3   8        1.37        3.19      6.57 o 
   4   3   8       40.73       39.15      9.91 o 
   5   3   8        1.19        6.73      6.73 o 
   6   3   8        8.82       15.55      6.37 o 
  -6   4   8        1.87        0.81      4.56 o 
  -5   4   8        1.11        0.00      5.89 o 
  -4   4   8        2.23        7.81      7.65 o 
  -3   4   8       25.65       25.62      7.82 o 
  -2   4   8      293.56      340.89     14.11 o 
  -1   4   8      235.48      229.00     10.34 o 
   0   4   8        9.36       17.81      9.19 o 
   1   4   8       64.12       63.98      8.99 o 
   2   4   8        0.33        8.59      7.12 o 
   3   4   8       73.78       69.14     11.89 o 
   4   4   8       67.93       76.35      9.76 o 
   5   4   8       19.88        9.95      9.04 o 
  -5   5   8        2.95        6.21      6.21 o 
  -4   5   8        1.76        7.15      7.15 o 
  -3   5   8        0.77        1.07      7.51 o 
  -2   5   8      101.67       85.33     10.18 o 
  -1   5   8       35.71       21.26      8.71 o 
   0   5   8        1.21        5.07      5.07 o 
   1   5   8       56.34       67.79      9.20 o 
   2   5   8       48.28       35.62      9.23 o 
   3   5   8        2.26        6.22      8.77 o 
   4   5   8        7.80        2.36      8.23 o 
   5   5   8        4.63       14.34      6.98 o 
  -5   6   8        5.09        2.35      5.06 o 
  -4   6   8        8.81       15.13      6.66 o 
  -3   6   8        3.68        1.19      7.54 o 
  -2   6   8       10.44        9.26      7.32 o 
  -1   6   8       97.48      116.21     10.33 o 
   0   6   8        8.48        1.67      5.46 o 
   1   6   8      148.58      170.61     10.90 o 
   2   6   8       46.47       35.12     10.24 o 
   3   6   8        0.23        7.22      6.80 o 
   4   6   8        8.88       17.78      8.17 o 
  -4   7   8        0.18        4.66      4.66 o 
  -3   7   8        5.00       17.04      7.45 o 
  -2   7   8       21.74       19.90      6.85 o 
  -1   7   8        0.46        3.46      7.71 o 
   0   7   8       29.73       31.74      6.56 o 
   1   7   8        7.66       11.63      8.02 o 
   2   7   8       11.34        5.03      7.45 o 
   3   7   8       14.30       32.26      7.65 o 
  -2   8   8        7.57        9.07      6.88 o 
  -1   8   8        2.33        4.90      6.94 o 
   0   8   8        9.03        6.03      8.56 o 
   1   8   8        5.57        7.22      7.22 o 
   2   8   8        0.69        4.79      5.40 o 
  -1  -9   9        1.18        4.83      4.83 o 
   0  -9   9        1.69        3.09      5.29 o 
   1  -9   9        0.92       11.06      5.72 o 
  -3  -8   9        0.03        7.64      7.88 o 
  -2  -8   9       14.60        2.66      7.57 o 
  -1  -8   9        0.57        0.84      6.77 o 
   0  -8   9        1.19        4.48      8.46 o 
   1  -8   9        4.34        9.43      7.97 o 
   2  -8   9        1.18        8.68      7.79 o 
   3  -8   9        0.13        8.04      6.81 o 
  -4  -7   9        2.01        8.71      7.79 o 
  -3  -7   9       11.23       20.37     10.00 o 
  -2  -7   9        0.02        7.26      8.25 o 
  -1  -7   9        7.65        5.46      8.17 o 
   0  -7   9        0.41        5.42      5.42 o 
   1  -7   9        4.65        0.00      7.59 o 
   2  -7   9        0.04       10.64      7.42 o 
   3  -7   9        8.32       11.77      8.35 o 
   4  -7   9        0.77       11.07      5.82 o 
  -5  -6   9        0.12        7.14      7.14 o 
  -4  -6   9        1.03        4.62      7.75 o 
  -3  -6   9       47.21       54.95     10.22 o 
  -2  -6   9        9.19       16.35     10.04 o 
  -1  -6   9        4.13       22.48      8.70 o 
   0  -6   9       77.80       78.81      6.25 o 
   1  -6   9        8.07        8.73      8.73 o 
   2  -6   9        8.22        7.88      7.88 o 
   3  -6   9        1.74        4.76      7.90 o 
   4  -6   9        0.24       13.65      7.38 o 
   5  -6   9        0.10        8.97      6.23 o 
  -5  -5   9        5.23        7.15      9.21 o 
  -4  -5   9       53.56       59.99      9.50 o 
  -3  -5   9       22.06       44.21     10.31 o 
  -2  -5   9        6.65        8.84      8.19 o 
  -1  -5   9        9.19        7.71      7.71 o 
   0  -5   9       21.90       24.82      5.90 o 
   1  -5   9        0.95        5.79      5.79 o 
   2  -5   9       37.58       25.90      9.30 o 
   3  -5   9        0.28        5.81      8.06 o 
   4  -5   9        0.45        0.13      6.60 o 
   5  -5   9        0.13        3.11      5.78 o 
  -6  -4   9        0.38        5.14      7.24 o 
  -5  -4   9        6.88        2.56      9.45 o 
  -4  -4   9      186.78      209.17     12.67 o 
  -3  -4   9       50.94       48.18     10.37 o 
  -2  -4   9      190.31      211.64     10.23 o 
  -1  -4   9        0.03        6.11      6.11 o 
   0  -4   9       49.23       47.00      8.56 o 
   1  -4   9       14.69       23.50      6.90 o 
   2  -4   9       24.98       22.48      8.39 o 
   3  -4   9       11.29       14.57      7.94 o 
   4  -4   9       20.86        6.72      8.23 o 
   5  -4   9        0.01        6.42      6.64 o 
   6  -4   9        0.46        4.66      4.66 o 
  -6  -3   9        0.07        2.23      6.25 o 
  -5  -3   9        3.17        6.62      9.62 o 
  -4  -3   9       54.51       53.70     10.95 o 
  -3  -3   9      257.66      248.72     12.76 o 
  -2  -3   9        2.45        5.73      6.64 o 
  -1  -3   9       42.03       33.70      8.22 o 
   0  -3   9       76.73       72.51     10.80 o 
   1  -3   9       32.51       32.45      6.32 o 
   2  -3   9       32.84       46.35      7.31 o 
   3  -3   9       15.91       12.98      7.06 o 
   4  -3   9       45.34       54.79      8.20 o 
   5  -3   9        2.15        3.11      6.21 o 
   6  -3   9        0.14        5.52      5.52 o 
  -6  -2   9        2.15        6.46      6.46 o 
  -5  -2   9       32.02       49.77     10.78 o 
  -4  -2   9      141.56      140.62     11.29 o 
  -3  -2   9        2.00        4.61      6.84 o 
  -2  -2   9      233.14      239.81      9.73 o 
  -1  -2   9      434.02      409.58     12.26 o 
   0  -2   9      179.94      173.93      4.65 o 
   1  -2   9     1011.99      964.28     15.11 o 
   2  -2   9      655.83      642.92     16.66 o 
   3  -2   9       91.12       88.37      8.48 o 
   4  -2   9       24.30        4.03      8.53 o 
   5  -2   9        6.75        2.17      7.03 o 
   6  -2   9        0.25        6.35      6.35 o 
  -6  -1   9        2.01       11.84      8.07 o 
  -5  -1   9        0.09        7.73      7.73 o 
  -4  -1   9      140.28      160.15     10.42 o 
  -3  -1   9       14.07       14.97      7.95 o 
  -2  -1   9      123.96      102.18      7.18 o 
  -1  -1   9      478.01      476.87     11.80 o 
   0  -1   9      654.70      661.02     21.52 o 
   1  -1   9        0.01        4.08      4.08 o 
   2  -1   9      496.78      478.97     13.71 o 
   3  -1   9       42.23       37.31      6.92 o 
   4  -1   9       37.31       34.92      8.54 o 
   5  -1   9       10.47       10.08      8.10 o 
   6  -1   9        5.48        9.04      6.99 o 
  -6   0   9        0.08        0.38      7.96 o 
  -5   0   9       42.54       26.29     11.08 o 
  -4   0   9       54.93       48.38      9.54 o 
  -3   0   9      109.20      134.17      8.81 o 
  -2   0   9      181.04      188.48      7.50 o 
  -1   0   9      126.13      127.31      6.32 o 
   0   0   9       92.59       62.95     17.96 o 
   1   0   9      155.35      152.02      6.59 o 
   2   0   9        6.06        5.35      5.35 o 
   3   0   9        3.79        5.57      5.57 o 
   4   0   9        8.95        6.25      7.07 o 
   5   0   9        4.00        9.14      6.81 o 
   6   0   9        1.11       11.30      5.86 o 
  -6   1   9        6.47       20.09      7.28 o 
  -5   1   9        1.85        2.37      8.03 o 
  -4   1   9       18.17       36.94      8.31 o 
  -3   1   9       21.05        9.42      6.75 o 
  -2   1   9      116.31      122.80      7.71 o 
  -1   1   9      111.69      116.69      6.60 o 
   0   1   9      139.00      138.99      4.61 o 
   1   1   9      657.45      660.19     15.61 o 
   2   1   9       21.02       19.58      6.93 o 
   3   1   9        9.37       18.80      6.89 o 
   4   1   9       43.75       64.99      8.62 o 
   5   1   9       52.60       46.74      9.50 o 
   6   1   9        2.28        1.02      6.19 o 
  -6   2   9       35.16       27.72      7.57 o 
  -5   2   9       60.65       35.44      9.43 o 
  -4   2   9        0.70        4.29      7.09 o 
  -3   2   9      143.04      137.83      8.47 o 
  -2   2   9      104.82      114.38      7.94 o 
  -1   2   9       55.34       54.75      6.46 o 
   0   2   9      524.90      530.72     12.32 o 
   1   2   9      198.61      225.95      8.80 o 
   2   2   9        8.58        0.73      5.64 o 
   3   2   9        5.38       11.69      5.24 o 
   4   2   9       16.21        9.00      9.17 o 
   5   2   9        2.87        3.57      6.74 o 
   6   2   9        0.16        6.70      6.70 o 
  -6   3   9        1.67        0.00      5.01 o 
  -5   3   9       19.90       26.13      7.69 o 
  -4   3   9       17.81       12.11      7.24 o 
  -3   3   9       96.50      107.16      8.83 o 
  -2   3   9       23.79       27.54      7.39 o 
  -1   3   9     1012.56     1048.71     18.98 o 
   0   3   9      153.18      147.57      5.59 o 
   1   3   9      260.75      274.57     10.82 o 
   2   3   9        4.12        6.42      6.42 o 
   3   3   9       35.55       31.28      9.39 o 
   4   3   9      101.48       99.23     10.55 o 
   5   3   9        6.73       14.88      9.45 o 
   6   3   9        5.38        4.92      4.92 o 
  -6   4   9        6.68        0.78      4.92 o 
  -5   4   9       28.92       25.90      6.87 o 
  -4   4   9        1.20        4.51      7.27 o 
  -3   4   9       12.87        6.61      7.62 o 
  -2   4   9       11.05        9.17      7.75 o 
  -1   4   9        0.33        2.92      6.21 o 
   0   4   9       98.29       97.74      5.86 o 
   1   4   9      116.52      108.19      9.82 o 
   2   4   9      260.02      274.95     12.26 o 
   3   4   9       86.27       85.83     10.41 o 
   4   4   9        0.01        5.92      7.66 o 
   5   4   9        2.25        1.08      6.72 o 
  -5   5   9       12.59        9.34      6.09 o 
  -4   5   9       55.64       58.47      8.78 o 
  -3   5   9       20.98        4.56      8.81 o 
  -2   5   9        0.90        1.50      6.82 o 
  -1   5   9        3.53        4.36      6.97 o 
   0   5   9        3.52        3.51     17.06 o 
   1   5   9       99.19       95.05     10.40 o 
   2   5   9      114.86      128.91      9.72 o 
   3   5   9      222.85      216.31     12.86 o 
   4   5   9       31.71       40.21      9.46 o 
   5   5   9        1.82        1.87      5.85 o 
  -4   6   9       16.65        6.99      6.99 o 
  -3   6   9       12.96        8.45      8.45 o 
  -2   6   9        5.31        3.55      7.68 o 
  -1   6   9       27.79       18.77      9.94 o 
   0   6   9      167.20      177.51      7.76 o 
   1   6   9       66.04       46.55     10.26 o 
   2   6   9        5.57        7.76      8.32 o 
   3   6   9        0.86        4.61      7.81 o 
   4   6   9        3.77        7.25      6.70 o 
  -4   7   9        1.18        4.02      4.96 o 
  -3   7   9        3.70        3.01      5.79 o 
  -2   7   9        4.62       15.42      7.42 o 
  -1   7   9        1.79        2.22      6.93 o 
   0   7   9        1.85        5.47      5.48 o 
   1   7   9       70.09       76.44      9.20 o 
   2   7   9       15.04        4.90      7.29 o 
   3   7   9        1.47        5.98      5.98 o 
  -2   8   9        0.00        3.59      5.19 o 
  -1   8   9       21.45       10.67      6.98 o 
   0   8   9        6.62        6.68      8.88 o 
   1   8   9        0.19        7.62      7.07 o 
   2   8   9        0.04        5.01      5.01 o 
  -1  -9  10        0.03        1.89      4.85 o 
   0  -9  10        1.00        0.10      4.30 o 
   1  -9  10        5.26        4.00      5.74 o 
  -3  -8  10       24.40        5.76      7.96 o 
  -2  -8  10        2.67        0.00      7.08 o 
  -1  -8  10        8.50        2.50      6.77 o 
   0  -8  10        7.26        0.53     10.84 o 
   1  -8  10        6.68        4.01      6.66 o 
   2  -8  10        6.92       10.38      7.65 o 
   3  -8  10        5.70        6.50      6.50 o 
  -4  -7  10        0.03        6.99      6.99 o 
  -3  -7  10      155.66      146.41      9.77 o 
  -2  -7  10       13.71       21.52      9.86 o 
  -1  -7  10       18.61       20.23      7.58 o 
   0  -7  10       17.01       18.69      5.15 o 
   1  -7  10        4.66        5.49      7.75 o 
   2  -7  10        0.31       19.43      8.38 o 
   3  -7  10       23.62       27.27      8.43 o 
   4  -7  10        7.06       15.52      7.07 o 
  -5  -6  10        1.95        6.84      7.74 o 
  -4  -6  10        7.03        1.09      8.64 o 
  -3  -6  10        8.55       11.63      9.66 o 
  -2  -6  10       34.84       26.99     11.24 o 
  -1  -6  10       29.59       33.19     10.36 o 
   0  -6  10       24.28       16.85      7.65 o 
   1  -6  10       57.92       50.91      9.18 o 
   2  -6  10        1.79        4.55      8.48 o 
   3  -6  10        1.15       15.27      8.42 o 
   4  -6  10        0.55        1.45      6.58 o 
   5  -6  10        0.83        5.96      5.10 o 
  -5  -5  10        0.21        7.47      7.47 o 
  -4  -5  10        0.45        1.18      8.87 o 
  -3  -5  10       77.72       74.53     11.60 o 
  -2  -5  10        5.03       13.60      8.02 o 
  -1  -5  10        0.05       17.53      7.75 o 
   0  -5  10       27.25       26.07      6.33 o 
   1  -5  10        2.12        6.60      6.60 o 
   2  -5  10       63.01       73.00      8.67 o 
   3  -5  10        0.56        4.52      9.02 o 
   4  -5  10        0.15       13.74      8.09 o 
   5  -5  10        1.01        5.89      5.99 o 
  -6  -4  10        0.69        9.12      6.42 o 
  -5  -4  10        8.73        3.79      8.01 o 
  -4  -4  10        9.16        9.79      9.79 o 
  -3  -4  10       22.97       31.09     10.25 o 
  -2  -4  10       12.59       24.69      8.34 o 
  -1  -4  10       47.23       47.86      9.24 o 
   0  -4  10       20.61       11.00      4.57 o 
   1  -4  10        0.09       11.17      6.30 o 
   2  -4  10       64.99       78.12      8.02 o 
   3  -4  10       11.06        0.96      7.38 o 
   4  -4  10        7.89        7.35      7.35 o 
   5  -4  10        0.83        5.91      5.91 o 
   6  -4  10        0.63        0.73      4.43 o 
  -6  -3  10        6.51       19.15      8.32 o 
  -5  -3  10       39.28       39.53     11.05 o 
  -4  -3  10      245.32      253.29     13.86 o 
  -3  -3  10       28.45       35.03      8.84 o 
  -2  -3  10       17.90       11.93      8.01 o 
  -1  -3  10       26.84       27.37      6.07 o 
   0  -3  10       85.56       80.26     10.05 o 
   1  -3  10      155.80      157.57      7.44 o 
   2  -3  10      186.57      198.19      8.67 o 
   3  -3  10        9.67       21.62      8.33 o 
   4  -3  10        0.01        2.05      6.16 o 
   5  -3  10        2.43        2.03      5.94 o 
   6  -3  10        0.81        2.55      5.43 o 
  -6  -2  10        0.20        4.66      6.70 o 
  -5  -2  10       65.74       81.58      9.99 o 
  -4  -2  10       39.20       33.30     10.06 o 
  -3  -2  10      149.99      166.86     10.46 o 
  -2  -2  10        0.56        5.56      5.56 o 
  -1  -2  10       59.20       53.15      7.22 o 
   0  -2  10      127.50      126.70      4.91 o 
   1  -2  10      115.12      134.30      6.76 o 
   2  -2  10        1.61        5.36      5.36 o 
   3  -2  10      140.18      123.53      8.95 o 
   4  -2  10        0.00        0.35      6.75 o 
   5  -2  10        9.37       20.45      8.42 o 
   6  -2  10        0.97        2.80      5.52 o 
  -6  -1  10        0.74        4.69      7.77 o 
  -5  -1  10       58.69       40.02     11.63 o 
  -4  -1  10      120.67      123.01     11.06 o 
  -3  -1  10       20.98       25.13      6.24 o 
  -2  -1  10      177.41      201.18      8.43 o 
  -1  -1  10       42.31       54.69      5.85 o 
   0  -1  10       47.80       44.83     25.02 o 
   1  -1  10      255.06      239.76      8.33 o 
   2  -1  10       53.26       48.43      6.81 o 
   3  -1  10       71.06       68.12      7.93 o 
   4  -1  10        3.24        0.53      7.65 o 
   5  -1  10        2.31        1.08      6.12 o 
   6  -1  10        4.15        4.85      6.10 o 
  -6   0  10        4.21       15.07      7.30 o 
  -5   0  10       15.88       10.11      8.96 o 
  -4   0  10       84.10       84.17     10.69 o 
  -3   0  10        9.26        5.28      6.20 o 
  -2   0  10      422.43      423.53     13.91 o 
  -1   0  10     1752.91     1740.83     17.45 o 
   0   0  10      665.05      658.88     27.39 o 
   1   0  10        3.72        5.99      4.18 o 
   2   0  10      235.10      230.26      9.10 o 
   3   0  10        3.80        4.31      5.98 o 
   4   0  10       87.35       95.06      9.11 o 
   5   0  10       14.32       20.43      7.92 o 
   6   0  10        1.22        0.00      6.00 o 
  -6   1  10       18.64       25.33      7.87 o 
  -5   1  10        5.50       21.82      8.52 o 
  -4   1  10      147.43      156.93     10.48 o 
  -3   1  10       31.46       38.50      7.07 o 
  -2   1  10       15.38        5.57      5.57 o 
  -1   1  10        2.31        3.85      4.41 o 
   0   1  10       15.50        6.81      3.90 o 
   1   1  10       95.85      103.01      6.24 o 
   2   1  10      386.26      396.61     13.81 o 
   3   1  10       13.95       20.16      6.78 o 
   4   1  10        0.65        2.24      6.75 o 
   5   1  10       18.11       22.95      7.57 o 
   6   1  10        1.35        5.71      5.71 o 
  -6   2  10        0.07        0.35      6.37 o 
  -5   2  10       24.15       22.61      8.67 o 
  -4   2  10       10.25        1.14      7.50 o 
  -3   2  10       31.35       33.56      7.21 o 
  -2   2  10       15.57       26.25      5.96 o 
  -1   2  10       54.61       55.37      7.61 o 
   0   2  10      535.36      571.86     25.22 o 
   1   2  10       38.14       34.98      6.74 o 
   2   2  10      195.55      200.29      9.55 o 
   3   2  10        6.38        2.91      6.84 o 
   4   2  10       19.61       13.62      7.90 o 
   5   2  10        0.66        5.77      7.34 o 
   6   2  10        5.58        0.00      5.80 o 
  -6   3  10        0.23        4.48      4.48 o 
  -5   3  10        0.21        6.75      6.75 o 
  -4   3  10        1.66        4.51      6.38 o 
  -3   3  10        6.13       21.90      7.75 o 
  -2   3  10      500.12      490.46     17.58 o 
  -1   3  10       27.78       30.98      7.23 o 
   0   3  10      231.26      236.77      7.29 o 
   1   3  10       15.95        8.60      6.98 o 
   2   3  10        0.04       15.62      6.46 o 
   3   3  10       31.50       14.24      9.49 o 
   4   3  10       65.16       81.96      9.54 o 
   5   3  10       14.38        7.76      7.88 o 
  -5   4  10        0.02        5.90      5.90 o 
  -4   4  10       15.45       13.73      7.72 o 
  -3   4  10       17.29       35.87      7.73 o 
  -2   4  10        4.73        8.10      8.10 o 
  -1   4  10        5.84        4.02      6.58 o 
   0   4  10        8.37       14.08      6.90 o 
   1   4  10       40.31       33.38      9.04 o 
   2   4  10        4.12        7.57      8.77 o 
   3   4  10        0.19        0.68      8.42 o 
   4   4  10        2.37        7.17      7.17 o 
   5   4  10        0.95        2.04      6.19 o 
  -5   5  10       11.43       14.55      6.65 o 
  -4   5  10       10.32        5.48      7.96 o 
  -3   5  10        8.96        8.09      7.79 o 
  -2   5  10       54.13       46.12      9.92 o 
  -1   5  10        1.58        6.95      6.95 o 
   0   5  10       52.99       56.09      6.18 o 
   1   5  10       42.38       51.65      9.55 o 
   2   5  10      144.68      151.04      9.81 o 
   3   5  10       10.89       16.75      8.73 o 
   4   5  10        8.34        7.40      7.40 o 
   5   5  10        0.37        6.19      6.19 o 
  -4   6  10        3.14        0.99      6.25 o 
  -3   6  10        7.55       15.74      7.37 o 
  -2   6  10        0.05        8.15      8.15 o 
  -1   6  10        8.78       20.40      7.79 o 
   0   6  10       54.75       54.95      6.29 o 
   1   6  10        0.50        6.95      8.14 o 
   2   6  10       15.63       13.17      8.34 o 
   3   6  10       15.18       35.73      9.08 o 
   4   6  10        1.86        0.98      5.30 o 
  -3   7  10        4.19        0.00      5.69 o 
  -2   7  10        4.97        7.66      7.31 o 
  -1   7  10        2.70       14.89      7.13 o 
   0   7  10       12.82        4.57     11.04 o 
   1   7  10       42.07       32.24      9.34 o 
   2   7  10        0.24        9.54      6.69 o 
   3   7  10        0.04        4.51      6.04 o 
  -2   8  10        1.18        4.30      5.72 o 
  -1   8  10        0.94        0.00      5.14 o 
   0   8  10        1.59        0.93      4.81 o 
   1   8  10       12.57       20.92      7.00 o 
   0  -9  11        1.93        5.32      9.44 o 
   1  -9  11        0.36        8.92      5.32 o 
  -3  -8  11        1.28       10.97      7.03 o 
  -2  -8  11        8.56        3.25      7.31 o 
  -1  -8  11        9.07       24.57      7.00 o 
   0  -8  11        1.04        2.54      4.35 o 
   1  -8  11        2.30        4.76      6.46 o 
   2  -8  11        0.01        6.75      6.75 o 
   3  -8  11        0.73        0.37      5.64 o 
  -4  -7  11        0.56        7.03      7.03 o 
  -3  -7  11      104.80      109.07      7.97 o 
  -2  -7  11       13.00        6.06      8.80 o 
  -1  -7  11        7.98       23.62      8.60 o 
   0  -7  11        0.00        1.86      8.58 o 
   1  -7  11        0.18        7.12      7.12 o 
   2  -7  11       10.43        6.56      8.32 o 
   3  -7  11       27.09       30.45      8.63 o 
   4  -7  11        0.02        5.51      5.51 o 
  -5  -6  11        0.16        5.70      6.91 o 
  -4  -6  11       19.90       12.37      9.20 o 
  -3  -6  11        1.03        8.82      8.82 o 
  -2  -6  11      159.67      185.22     11.62 o 
  -1  -6  11        0.02        0.96      8.45 o 
   0  -6  11       16.92        6.49     11.85 o 
   1  -6  11        0.09       11.12      7.84 o 
   2  -6  11      128.00      127.54     10.88 o 
   3  -6  11        4.92        8.03      8.44 o 
   4  -6  11        6.47        0.00      6.34 o 
   5  -6  11        0.03        7.33      5.79 o 
  -5  -5  11        9.19        0.00      9.29 o 
  -4  -5  11       32.13       13.52     10.93 o 
  -3  -5  11      188.41      188.78     12.61 o 
  -2  -5  11       63.40       70.23     10.10 o 
  -1  -5  11        5.42        7.46      8.23 o 
   0  -5  11       17.19       19.07      5.10 o 
   1  -5  11        0.01       13.77      7.04 o 
   2  -5  11        1.56        4.04      6.83 o 
   3  -5  11      142.12      138.74     10.32 o 
   4  -5  11        3.12       20.08      6.56 o 
   5  -5  11        2.73        4.72      5.92 o 
  -6  -4  11        5.88        6.93      6.57 o 
  -5  -4  11       22.07        8.91      9.45 o 
  -4  -4  11       20.37       10.09     10.58 o 
  -3  -4  11      277.18      264.99     14.56 o 
  -2  -4  11       38.72       42.63      9.60 o 
  -1  -4  11      413.27      390.90     14.98 o 
   0  -4  11        7.86        8.45      4.74 o 
   1  -4  11       28.70       27.02      6.69 o 
   2  -4  11        4.02       15.66      6.69 o 
   3  -4  11       45.59       46.79      8.09 o 
   4  -4  11       10.60        7.19      7.19 o 
   5  -4  11        0.20        0.00      5.38 o 
  -6  -3  11        7.87        4.47      7.87 o 
  -5  -3  11        1.08        5.33      8.07 o 
  -4  -3  11      205.28      200.39     12.39 o 
  -3  -3  11       42.13       35.85     10.88 o 
  -2  -3  11      277.79      287.06     12.72 o 
  -1  -3  11      250.92      241.36      9.81 o 
   0  -3  11      114.98      103.78      5.16 o 
   1  -3  11       13.95        7.19      5.73 o 
   2  -3  11       35.48       44.19      7.39 o 
   3  -3  11        6.72        4.67      6.70 o 
   4  -3  11       26.76       19.62      7.76 o 
   5  -3  11        0.69        6.11      6.11 o 
   6  -3  11        0.34        3.20      5.50 o 
  -6  -2  11        1.34        4.65      6.63 o 
  -5  -2  11        0.29       11.88      9.48 o 
  -4  -2  11       39.60       27.76      9.56 o 
  -3  -2  11       57.16       57.24      9.44 o 
  -2  -2  11      231.60      234.59     11.96 o 
  -1  -2  11       71.46       80.11      7.71 o 
   0  -2  11       12.98        9.43      6.57 o 
   1  -2  11      104.38       95.74      6.40 o 
   2  -2  11      246.31      253.82      9.66 o 
   3  -2  11       11.61       12.16      7.09 o 
   4  -2  11       18.17        3.05      7.85 o 
   5  -2  11        6.71        9.50      6.54 o 
   6  -2  11        0.01        0.85      5.32 o 
  -6  -1  11       18.68        5.88      8.65 o 
  -5  -1  11       74.14       85.52     10.27 o 
  -4  -1  11      114.41      134.18     10.53 o 
  -3  -1  11        1.79        0.92      5.83 o 
  -2  -1  11     1527.21     1619.05     18.94 o 
  -1  -1  11       12.48       16.30      5.83 o 
   0  -1  11        5.66        2.07      3.57 o 
   1  -1  11       47.58       54.46      6.70 o 
   2  -1  11       24.78       15.84      6.43 o 
   3  -1  11        9.96        3.51      6.98 o 
   4  -1  11        2.30        4.07      6.35 o 
   5  -1  11        0.58        1.04      6.75 o 
   6  -1  11        0.14        3.71      5.43 o 
  -6   0  11        1.11        0.00      6.60 o 
  -5   0  11        1.35        8.47      8.47 o 
  -4   0  11       26.68       39.84      8.93 o 
  -3   0  11      123.54      132.14      8.47 o 
  -2   0  11      937.49      977.58     17.85 o 
  -1   0  11      304.10      324.71     10.72 o 
   0   0  11        4.71        9.47      9.47 o 
   1   0  11      151.01      150.86      7.76 o 
   2   0  11       31.66       22.32      7.32 o 
   3   0  11       67.47       70.16      8.49 o 
   4   0  11       68.83       52.22      8.64 o 
   5   0  11       12.14       22.10      5.69 o 
   6   0  11        5.50        2.84      5.86 o 
  -6   1  11        7.41        6.50      7.03 o 
  -5   1  11       11.42        3.62      8.92 o 
  -4   1  11       77.35       81.79      9.09 o 
  -3   1  11        0.63        0.88      6.32 o 
  -2   1  11      379.04      387.02     13.54 o 
  -1   1  11        4.56        1.48      5.17 o 
   0   1  11     2750.52     2895.77     24.26 o 
   1   1  11      418.44      463.75     14.07 o 
   2   1  11      165.57      150.72      8.40 o 
   3   1  11        3.47        5.65      6.15 o 
   4   1  11       60.95       58.47      9.15 o 
   5   1  11        0.54        7.18      7.18 o 
   6   1  11        1.11       14.74      6.79 o 
  -6   2  11        0.05        3.96      6.18 o 
  -5   2  11        0.19        0.03      6.43 o 
  -4   2  11        2.72        3.39      8.19 o 
  -3   2  11       21.10       26.93      7.69 o 
  -2   2  11      197.40      178.79      8.90 o 
  -1   2  11      956.53      849.72      6.18 o 
   0   2  11        3.18        6.00      6.00 o 
   1   2  11      472.61      492.16     15.47 o 
   2   2  11       70.20       70.02      8.33 o 
   3   2  11       16.32       17.22      7.69 o 
   4   2  11       14.15       17.95      8.38 o 
   5   2  11       33.59       18.84      8.55 o 
   6   2  11        1.94        1.75      5.52 o 
  -6   3  11        0.59        3.38      4.87 o 
  -5   3  11        1.06        1.08      5.58 o 
  -4   3  11       18.01       17.12      9.94 o 
  -3   3  11        6.50        1.03      7.21 o 
  -2   3  11       78.02       77.29      8.84 o 
  -1   3  11        2.53        4.64      5.39 o 
   0   3  11      218.31      238.30      7.60 o 
   1   3  11        0.13        5.70      5.70 o 
   2   3  11       44.73       33.17      9.13 o 
   3   3  11        5.82       12.16      7.56 o 
   4   3  11       12.96        7.95      7.95 o 
   5   3  11        6.56        3.26      7.61 o 
  -5   4  11        5.58       12.11      6.33 o 
  -4   4  11        0.39        7.00      7.00 o 
  -3   4  11       13.10        1.14      7.65 o 
  -2   4  11       23.46       40.51      7.70 o 
  -1   4  11      385.41      350.03     15.71 o 
   0   4  11       12.02       20.37     10.30 o 
   1   4  11      117.52      114.13      9.12 o 
   2   4  11      172.15      180.37      9.86 o 
   3   4  11       19.87       29.03      9.31 o 
   4   4  11        6.49        0.00      7.97 o 
   5   4  11        7.77       17.50      6.87 o 
  -5   5  11        1.17        2.71      6.18 o 
  -4   5  11       20.91        8.81      8.33 o 
  -3   5  11       30.77        9.41      9.57 o 
  -2   5  11        5.17        2.28      7.67 o 
  -1   5  11        5.71       18.57      6.88 o 
   0   5  11       33.35       20.67     16.81 o 
   1   5  11        2.31        4.51      6.61 o 
   2   5  11      177.53      174.13     10.81 o 
   3   5  11       86.94      106.02     10.19 o 
   4   5  11        0.41        4.27      6.90 o 
  -4   6  11        0.77       11.59      5.78 o 
  -3   6  11       22.64       21.31      7.39 o 
  -2   6  11       18.73       13.07      8.95 o 
  -1   6  11        0.21        0.00      7.78 o 
   0   6  11        1.06        4.69      6.65 o 
   1   6  11        5.30       12.66      7.81 o 
   2   6  11        8.25        4.35      7.20 o 
   3   6  11       25.82       10.63      9.74 o 
   4   6  11        0.26        6.73      6.73 o 
  -3   7  11       14.71        6.61      6.61 o 
  -2   7  11       14.28       16.19      8.15 o 
  -1   7  11        6.27       10.19      7.12 o 
   0   7  11       56.65       58.73     12.59 o 
   1   7  11        1.47        6.28      6.28 o 
   2   7  11        6.57       17.54      7.10 o 
   3   7  11        1.52        1.76      5.73 o 
  -2   8  11        1.24        5.67      5.67 o 
  -1   8  11        0.34        0.93      4.85 o 
   0   8  11        3.32        0.54      7.42 o 
   1   8  11        8.34        5.09      5.41 o 
   0  -9  12        0.03        2.79      8.22 o 
  -3  -8  12        5.77        8.93      6.38 o 
  -2  -8  12       33.22       33.05      6.99 o 
  -1  -8  12        3.02        1.62      6.64 o 
   0  -8  12        0.01        2.67      4.44 o 
   1  -8  12        0.11        1.86      6.12 o 
   2  -8  12        0.81        7.47      6.74 o 
   3  -8  12        0.00        0.85      5.84 o 
  -4  -7  12        1.15        2.68      6.01 o 
  -3  -7  12        3.79       14.77      7.49 o 
  -2  -7  12       13.59        4.93      7.88 o 
  -1  -7  12        5.93       18.56      7.73 o 
   0  -7  12        1.22        7.23      7.49 o 
   1  -7  12        1.44       11.98      6.87 o 
   2  -7  12        0.05        2.14      7.48 o 
   3  -7  12        0.64        1.07      7.15 o 
   4  -7  12        0.11        0.88      5.76 o 
  -4  -6  12        0.84        9.93      8.59 o 
  -3  -6  12       55.31       50.28     10.20 o 
  -2  -6  12       84.92       66.63      9.85 o 
  -1  -6  12        0.57        8.22      8.22 o 
   0  -6  12       11.09       23.24      6.11 o 
   1  -6  12        1.72        4.94      6.86 o 
   2  -6  12        3.66        1.11      6.23 o 
   3  -6  12        0.85        4.39      6.84 o 
   4  -6  12        5.53        5.13      7.01 o 
  -5  -5  12        9.48       15.74      8.70 o 
  -4  -5  12        8.47        3.60     10.03 o 
  -3  -5  12        3.54       23.09     10.10 o 
  -2  -5  12      173.09      177.73     10.94 o 
  -1  -5  12       12.83        9.44      8.38 o 
   0  -5  12        1.39        3.17      9.88 o 
   1  -5  12        1.32        4.53      6.41 o 
   2  -5  12        0.39        1.05      7.50 o 
   3  -5  12       21.82        9.88      9.60 o 
   4  -5  12       11.57       17.35      8.31 o 
   5  -5  12        0.01        0.38      5.28 o 
  -5  -4  12        7.07       16.29      9.81 o 
  -4  -4  12       95.39      103.11     11.25 o 
  -3  -4  12       47.97       52.09     10.90 o 
  -2  -4  12        0.32        3.87      6.72 o 
  -1  -4  12       44.46       45.33      8.52 o 
   0  -4  12      356.43      355.00     13.62 o 
   1  -4  12       28.01       34.60      7.67 o 
   2  -4  12        3.91       12.14      7.00 o 
   3  -4  12      108.95      106.57      9.46 o 
   4  -4  12        8.05       10.70      8.20 o 
   5  -4  12        2.15        8.64      6.46 o 
  -6  -3  12        7.88        0.00      7.87 o 
  -5  -3  12        2.37        8.58      8.58 o 
  -4  -3  12      142.90      133.58     12.79 o 
  -3  -3  12       48.68       46.03      9.84 o 
  -2  -3  12        3.80       11.86      7.15 o 
  -1  -3  12       15.70       12.63      6.99 o 
   0  -3  12        5.78       18.90     10.71 o 
   1  -3  12       48.39       51.66      7.44 o 
   2  -3  12       38.05       44.72      7.74 o 
   3  -3  12        0.18        8.63      6.53 o 
   4  -3  12       92.42       63.48     10.41 o 
   5  -3  12        0.48        0.00      4.92 o 
   6  -3  12        4.94        2.26      4.65 o 
  -6  -2  12        9.54       11.46      6.95 o 
  -5  -2  12        1.93       10.48      8.60 o 
  -4  -2  12      130.01      148.25     12.03 o 
  -3  -2  12      150.02      136.84     10.42 o 
  -2  -2  12       12.54        2.48      6.20 o 
  -1  -2  12      300.97      291.22     10.49 o 
   0  -2  12        4.43        7.21      6.11 o 
   1  -2  12        8.52       17.56      5.86 o 
   2  -2  12        0.27        3.81      5.26 o 
   3  -2  12       16.68        4.53      7.09 o 
   4  -2  12        0.92        1.97      7.15 o 
   5  -2  12        4.02        1.99      6.07 o 
   6  -2  12        0.05        5.32      5.32 o 
  -6  -1  12        0.77        7.06      7.06 o 
  -5  -1  12        0.91        5.25      8.25 o 
  -4  -1  12       19.54       34.39      9.62 o 
  -3  -1  12       17.34       19.45      7.57 o 
  -2  -1  12      207.19      210.66     10.29 o 
  -1  -1  12      130.74      128.80      7.77 o 
   0  -1  12       37.28       35.26      8.10 o 
   1  -1  12      230.77      235.45      8.79 o 
   2  -1  12       99.60      103.80      7.38 o 
   3  -1  12       35.13       30.20      7.32 o 
   4  -1  12        0.24        3.06      6.56 o 
   5  -1  12       15.90       32.72      7.51 o 
   6  -1  12        1.46        0.84      5.36 o 
  -6   0  12        3.63        2.26      6.35 o 
  -5   0  12      146.88      161.46      9.95 o 
  -4   0  12       57.75       63.68      9.12 o 
  -3   0  12      151.71      141.61      9.82 o 
  -2   0  12       80.11       89.69      7.96 o 
  -1   0  12       78.21       85.31      7.47 o 
   0   0  12      288.73      282.38      7.75 o 
   1   0  12      313.02      291.07     10.97 o 
   2   0  12        6.06        7.95      6.60 o 
   3   0  12        6.21        0.96      5.91 o 
   4   0  12        0.20        4.17      7.15 o 
   5   0  12        0.15        1.13      7.25 o 
   6   0  12        4.51        3.56      6.10 o 
  -6   1  12        4.97        9.47      7.48 o 
  -5   1  12       45.12       38.69      9.97 o 
  -4   1  12       12.25        5.71      9.07 o 
  -3   1  12        0.81        6.97      6.97 o 
  -2   1  12        9.07       17.49      5.59 o 
  -1   1  12      115.91      109.97      7.77 o 
   0   1  12      574.06      578.16     44.13 o 
   1   1  12      216.78      205.29      9.06 o 
   2   1  12       16.72       24.54      7.95 o 
   3   1  12        0.01        6.34      6.34 o 
   4   1  12        6.67       12.97      8.36 o 
   5   1  12        6.87       18.48      6.77 o 
   6   1  12        0.70        6.08      4.95 o 
  -6   2  12        1.63        3.75      5.21 o 
  -5   2  12        5.81        7.77      7.50 o 
  -4   2  12        4.50        5.69      7.74 o 
  -3   2  12      149.29      157.96      9.04 o 
  -2   2  12       64.24       67.02      8.71 o 
  -1   2  12        9.79        0.74      6.34 o 
   0   2  12      374.41      388.61     17.06 o 
   1   2  12      116.17      125.55      7.57 o 
   2   2  12      106.08      105.27      9.06 o 
   3   2  12       39.30       35.14      8.46 o 
   4   2  12       25.12       16.75      8.45 o 
   5   2  12        1.20        6.97      6.97 o 
   6   2  12        1.58       12.06      5.23 o 
  -6   3  12        0.17        3.18      4.81 o 
  -5   3  12        9.89       19.21      7.51 o 
  -4   3  12      256.08      241.86     13.96 o 
  -3   3  12        2.31        2.21      6.62 o 
  -2   3  12        0.05        6.66      6.66 o 
  -1   3  12       12.45        5.74      6.67 o 
   0   3  12       22.63       25.42      5.61 o 
   1   3  12        8.41       19.81      6.55 o 
   2   3  12      199.18      216.71     10.28 o 
   3   3  12      147.08      155.87     10.32 o 
   4   3  12      125.45      126.73      9.89 o 
   5   3  12        1.85       11.23      6.02 o 
  -5   4  12        1.64        6.36      6.36 o 
  -4   4  12        8.18        0.00      6.67 o 
  -3   4  12      291.46      323.88     14.60 o 
  -2   4  12        5.85       16.86      7.99 o 
  -1   4  12       12.50        7.04      7.04 o 
   0   4  12      111.26      121.20      6.76 o 
   1   4  12      124.60      130.38     10.36 o 
   2   4  12       27.22        9.86      9.20 o 
   3   4  12       51.76       46.07      8.73 o 
   4   4  12       18.47       16.56      8.21 o 
   5   4  12        0.76        6.21      6.21 o 
  -5   5  12       12.14        5.44      5.44 o 
  -4   5  12        6.25        2.20      8.02 o 
  -3   5  12        0.02        2.45      7.61 o 
  -2   5  12       19.73       17.95      9.94 o 
  -1   5  12        1.52        8.28      8.28 o 
   0   5  12        6.67        3.55     18.80 o 
   1   5  12       79.29       61.00     10.36 o 
   2   5  12      205.85      242.65     12.24 o 
   3   5  12       10.04       13.05      6.97 o 
   4   5  12        1.80        6.68      6.68 o 
  -4   6  12        0.46        5.67      5.67 o 
  -3   6  12       20.98        6.63      8.18 o 
  -2   6  12       30.33       39.15      9.65 o 
  -1   6  12       10.93        6.08      8.00 o 
   0   6  12       11.53       14.51      6.16 o 
   1   6  12        6.45        0.00      7.48 o 
   2   6  12        0.12        7.42      7.06 o 
   3   6  12       17.81       16.07      7.12 o 
  -3   7  12        3.15        6.24      6.24 o 
  -2   7  12       24.86       27.33      8.30 o 
  -1   7  12        0.43        4.46      6.35 o 
   0   7  12       16.25        8.28     11.74 o 
   1   7  12        5.49        8.21      6.18 o 
   2   7  12        0.41        1.71      4.88 o 
  -1   8  12        0.03        5.55      5.55 o 
   0   8  12        2.50        3.74      3.74 o 
  -2  -8  13        4.73        5.93      5.93 o 
  -1  -8  13        1.34        0.00      5.76 o 
   0  -8  13        0.35        0.82      4.11 o 
   1  -8  13        4.82        8.55      6.30 o 
   2  -8  13        0.27        1.76      5.88 o 
  -4  -7  13        1.58        0.84      6.48 o 
  -3  -7  13        3.36        5.64      7.36 o 
  -2  -7  13       15.99       10.43      7.82 o 
  -1  -7  13        3.11        7.32      7.53 o 
   0  -7  13        3.21       15.26     14.14 o 
   1  -7  13        2.12        7.75      5.96 o 
   2  -7  13       16.53        9.15      8.14 o 
   3  -7  13        0.41        5.96      6.65 o 
   4  -7  13        0.23        6.56      4.93 o 
  -4  -6  13        0.91        2.15      8.39 o 
  -3  -6  13        5.55        1.12      8.64 o 
  -2  -6  13        0.18        9.08      9.08 o 
  -1  -6  13        3.72        3.92      8.35 o 
   0  -6  13        0.48        0.46      7.06 o 
   1  -6  13        0.80        7.91      6.19 o 
   2  -6  13        4.71        9.49      7.63 o 
   3  -6  13       13.71       17.17      6.93 o 
   4  -6  13        0.15        1.95      6.55 o 
  -5  -5  13        2.02       13.08      7.33 o 
  -4  -5  13       67.14       57.39     10.84 o 
  -3  -5  13        2.24       18.35      7.84 o 
  -2  -5  13       47.24       34.80     10.78 o 
  -1  -5  13       15.18       13.81      7.74 o 
   0  -5  13        0.81        6.60     10.48 o 
   1  -5  13        5.40       12.17      6.81 o 
   2  -5  13        6.78        9.41      7.51 o 
   3  -5  13        1.20        7.52      7.52 o 
   4  -5  13        4.09        2.09      7.03 o 
   5  -5  13        0.11        5.13      5.21 o 
  -5  -4  13        3.05        2.41      7.50 o 
  -4  -4  13        6.36        6.29      8.88 o 
  -3  -4  13      334.79      342.06     17.34 o 
  -2  -4  13       15.93        6.10      6.60 o 
  -1  -4  13       35.78       44.02      8.39 o 
   0  -4  13      111.29      113.13      6.34 o 
   1  -4  13        0.01        5.68      5.68 o 
   2  -4  13        2.61        8.48      6.96 o 
   3  -4  13       24.23       24.34      7.66 o 
   4  -4  13        1.91        3.15      7.28 o 
   5  -4  13        3.63       11.85      6.02 o 
  -6  -3  13       30.04       29.36      7.96 o 
  -5  -3  13       12.59        2.56      9.83 o 
  -4  -3  13       72.10       72.48      9.78 o 
  -3  -3  13       35.07       36.02     10.16 o 
  -2  -3  13       24.09       23.40      7.74 o 
  -1  -3  13       28.97       38.85      8.27 o 
   0  -3  13       78.02       81.42      5.31 o 
   1  -3  13      106.22      111.46      7.69 o 
   2  -3  13        9.10        6.97      7.13 o 
   3  -3  13       34.25       28.79      7.64 o 
   4  -3  13        0.05        0.42      6.58 o 
   5  -3  13        0.07        0.05      6.23 o 
  -6  -2  13        0.02        4.49      6.63 o 
  -5  -2  13       25.93       28.59      9.54 o 
  -4  -2  13      142.53      148.28     11.57 o 
  -3  -2  13       77.81       88.35      8.66 o 
  -2  -2  13        5.75        0.88      6.30 o 
  -1  -2  13      667.20      675.96     17.96 o 
   0  -2  13       78.32       76.14      5.27 o 
   1  -2  13       34.78       37.43      6.82 o 
   2  -2  13        0.05        5.98      5.98 o 
   3  -2  13       56.67       69.83      7.52 o 
   4  -2  13        0.12        0.11      6.05 o 
   5  -2  13        4.21        6.39      6.39 o 
   6  -2  13        0.00        7.78      4.78 o 
  -6  -1  13        0.04        8.95      7.42 o 
  -5  -1  13        0.78        5.23      8.16 o 
  -4  -1  13        7.99       21.60      8.69 o 
  -3  -1  13        6.95        7.46      7.46 o 
  -2  -1  13        2.67        4.95      5.81 o 
  -1  -1  13      348.00      323.79     12.57 o 
   0  -1  13      337.99      358.43     10.00 o 
   1  -1  13      135.05      142.66      8.06 o 
   2  -1  13       17.33        7.14      6.02 o 
   3  -1  13       18.41       30.00      7.46 o 
   4  -1  13       23.94       19.33      7.43 o 
   5  -1  13       13.36       12.28      8.10 o 
   6  -1  13        7.77        4.82      4.82 o 
  -6   0  13        3.40        5.51      7.66 o 
  -5   0  13        0.06        8.56      8.56 o 
  -4   0  13       63.65       54.01      9.94 o 
  -3   0  13      107.50      116.78      8.28 o 
  -2   0  13        2.24        8.29      5.81 o 
  -1   0  13      111.72      118.68      8.42 o 
   0   0  13      183.75      185.18      8.41 o 
   1   0  13      473.30      488.93     15.60 o 
   2   0  13       81.79       72.27      7.53 o 
   3   0  13       40.94       41.94      6.87 o 
   4   0  13        0.81        2.15      6.57 o 
   5   0  13       12.98       10.48      6.36 o 
   6   0  13        2.07        4.95      5.11 o 
  -6   1  13        2.36        6.28      6.28 o 
  -5   1  13        0.32        7.20      7.90 o 
  -4   1  13        1.14        7.52      7.52 o 
  -3   1  13        1.63        6.39      6.39 o 
  -2   1  13      161.54      157.94      8.68 o 
  -1   1  13      434.02      471.75     15.25 o 
   0   1  13        0.01        5.09      5.09 o 
   1   1  13       47.50       47.20      7.56 o 
   2   1  13      139.84      149.78      8.36 o 
   3   1  13        4.56        6.50      6.50 o 
   4   1  13        0.20        6.99      6.99 o 
   5   1  13       13.94       26.16      6.45 o 
   6   1  13        0.33        0.47      4.20 o 
  -6   2  13        1.69        2.74      4.80 o 
  -5   2  13        4.78        7.47      7.47 o 
  -4   2  13        7.83        9.14      7.27 o 
  -3   2  13      109.04      128.16      9.48 o 
  -2   2  13       87.82       70.72      9.79 o 
  -1   2  13      122.09      142.89      8.58 o 
   0   2  13       64.93       70.74      9.15 o 
   1   2  13       64.13       77.74      7.69 o 
   2   2  13       11.84       18.28      7.18 o 
   3   2  13        9.87       12.61      7.09 o 
   4   2  13       34.48       25.20      9.97 o 
   5   2  13        0.15        3.03      6.05 o 
  -6   3  13        0.03        5.40      4.36 o 
  -5   3  13       23.69       21.01      7.64 o 
  -4   3  13       87.67       99.60      9.22 o 
  -3   3  13        9.29        5.69      7.68 o 
  -2   3  13        0.50        1.07      6.97 o 
  -1   3  13       81.71       67.73      8.67 o 
   0   3  13      176.15      156.75     11.81 o 
   1   3  13       17.93       24.68      7.18 o 
   2   3  13      343.67      316.31     14.87 o 
   3   3  13        3.71        2.28      6.69 o 
   4   3  13        7.83        2.20      7.76 o 
   5   3  13        3.87        1.92      6.41 o 
  -5   4  13        0.43        0.00      5.37 o 
  -4   4  13       21.03        1.19      8.05 o 
  -3   4  13      142.48      117.39     10.99 o 
  -2   4  13        0.73        3.43      7.70 o 
  -1   4  13       23.52       25.87      9.46 o 
   0   4  13       52.41       47.35      7.18 o 
   1   4  13      141.79      154.73      9.66 o 
   2   4  13       12.73       16.71      8.89 o 
   3   4  13      212.25      192.33     12.10 o 
   4   4  13        9.92        1.03      6.05 o 
   5   4  13       18.74       11.86      6.47 o 
  -5   5  13        1.92        7.40      5.15 o 
  -4   5  13        3.73        6.34      6.57 o 
  -3   5  13        4.85        3.02      7.78 o 
  -2   5  13       53.65       58.04      9.23 o 
  -1   5  13       16.81        3.64      8.42 o 
   0   5  13       25.42       44.31     21.38 o 
   1   5  13      136.20      130.89      9.87 o 
   2   5  13        5.90       16.63      7.14 o 
   3   5  13        1.99        4.33      7.11 o 
   4   5  13       12.41        0.92      6.00 o 
  -4   6  13        0.52        0.93      5.41 o 
  -3   6  13        0.45        6.66      6.66 o 
  -2   6  13       12.34       14.05      7.03 o 
  -1   6  13        0.44        7.27      6.99 o 
   0   6  13       10.35       11.59      7.77 o 
   1   6  13        3.78        6.99      6.99 o 
   2   6  13       11.34        5.10      6.65 o 
   3   6  13        0.14        2.88      5.19 o 
  -3   7  13        4.74        8.80      5.58 o 
  -2   7  13        7.98        1.01      5.71 o 
  -1   7  13        0.48        7.42      7.42 o 
   0   7  13        0.86        6.64     10.21 o 
   1   7  13        0.01        0.95      6.03 o 
   2   7  13       31.94       19.94      6.70 o 
  -2  -8  14       31.82       28.34      6.20 o 
  -1  -8  14       17.33       27.07      5.85 o 
   0  -8  14        2.27        3.87      3.87 o 
   1  -8  14        8.75       19.42      6.24 o 
   2  -8  14        5.69       17.18      5.62 o 
  -3  -7  14       10.81       19.93      7.01 o 
  -2  -7  14        1.33       10.08      7.40 o 
  -1  -7  14        0.68        8.90      6.67 o 
   0  -7  14        0.03        3.49      5.77 o 
   1  -7  14        2.66        9.31      7.31 o 
   2  -7  14        3.67       14.59      6.87 o 
   3  -7  14        7.21        6.14      6.14 o 
  -4  -6  14        0.13        6.17      7.40 o 
  -3  -6  14       18.69        8.47      8.47 o 
  -2  -6  14       19.15       14.41      9.48 o 
  -1  -6  14        2.79        9.71      8.32 o 
   0  -6  14        9.89        3.61      8.88 o 
   1  -6  14        0.67        6.81      6.81 o 
   2  -6  14        1.25        7.11      7.11 o 
   3  -6  14        0.83        3.09      6.85 o 
   4  -6  14        0.14        1.81      5.86 o 
  -5  -5  14        2.77        2.85      7.38 o 
  -4  -5  14       25.25       27.92      9.69 o 
  -3  -5  14       21.80       21.66      9.41 o 
  -2  -5  14       33.49       23.12     10.60 o 
  -1  -5  14       10.09       11.87      8.13 o 
   0  -5  14       34.33       43.09      8.72 o 
   1  -5  14        2.08        2.80      6.19 o 
   2  -5  14       25.37       43.25      8.03 o 
   3  -5  14        1.29        8.43      6.74 o 
   4  -5  14        0.72        0.97      6.26 o 
   5  -5  14        0.25        4.85      4.85 o 
  -5  -4  14        0.87        8.44      8.44 o 
  -4  -4  14        2.29       12.37      8.98 o 
  -3  -4  14        0.13        9.04      9.04 o 
  -2  -4  14        4.38        3.05      7.26 o 
  -1  -4  14       42.98       53.55      8.24 o 
   0  -4  14       30.51       40.22      6.07 o 
   1  -4  14       10.51        4.36      6.02 o 
   2  -4  14        9.04        6.75      6.75 o 
   3  -4  14        4.82        6.92      6.92 o 
   4  -4  14        0.41        0.29      6.76 o 
   5  -4  14        1.82        6.00      6.00 o 
  -6  -3  14        1.04        4.02      6.59 o 
  -5  -3  14        1.82        8.03      8.03 o 
  -4  -3  14        6.99       18.61      9.14 o 
  -3  -3  14      130.02      135.09     10.45 o 
  -2  -3  14        8.27        6.76      7.96 o 
  -1  -3  14        5.20        3.35      5.85 o 
   0  -3  14       36.96       39.16     10.68 o 
   1  -3  14       32.01       28.32      6.80 o 
   2  -3  14        3.31        5.77      5.77 o 
   3  -3  14       23.47       33.80      7.24 o 
   4  -3  14        0.92        6.84      6.84 o 
   5  -3  14        0.86        5.34      5.34 o 
  -6  -2  14        1.63        1.12      6.37 o 
  -5  -2  14       39.31       58.94      8.43 o 
  -4  -2  14       30.58       25.78     10.73 o 
  -3  -2  14       94.42       88.41     10.59 o 
  -2  -2  14       48.59       53.75      7.62 o 
  -1  -2  14      537.94      499.00     17.31 o 
   0  -2  14       13.80        7.41      4.46 o 
   1  -2  14       45.12       51.70      6.45 o 
   2  -2  14       13.06       16.93      6.20 o 
   3  -2  14       44.96       35.00      8.18 o 
   4  -2  14        8.55        3.99      6.17 o 
   5  -2  14        2.06       10.48      6.47 o 
  -6  -1  14        4.91        8.66      6.79 o 
  -5  -1  14        0.19        5.02      8.72 o 
  -4  -1  14       44.52       65.06     10.17 o 
  -3  -1  14       28.09       34.25      8.57 o 
  -2  -1  14      137.62      135.15      8.40 o 
  -1  -1  14      110.68      114.02      7.75 o 
   0  -1  14       37.06       36.14      4.85 o 
   1  -1  14        7.21        0.86      5.91 o 
   2  -1  14       44.96       49.85      7.71 o 
   3  -1  14        6.94        0.89      5.78 o 
   4  -1  14       52.31       55.56      8.17 o 
   5  -1  14        1.07        5.19      5.19 o 
   6  -1  14        0.24        7.62      4.85 o 
  -6   0  14        2.38        6.42      6.42 o 
  -5   0  14        0.00        6.93      6.93 o 
  -4   0  14        5.48        8.16      8.16 o 
  -3   0  14        9.13       10.76      6.41 o 
  -2   0  14       16.77        7.89      4.73 o 
  -1   0  14      260.27      270.01     11.95 o 
   0   0  14       18.23        4.17     11.17 o 
   1   0  14      323.64      330.22     13.54 o 
   2   0  14       10.15        7.69      6.78 o 
   3   0  14       28.06       36.21      7.91 o 
   4   0  14        0.01        6.55      6.55 o 
   5   0  14       20.62        6.92      6.92 o 
   6   0  14        0.44        4.60      4.81 o 
  -6   1  14        0.33       14.67      6.54 o 
  -5   1  14        5.24        9.47      7.82 o 
  -4   1  14       32.29       30.07      8.43 o 
  -3   1  14        0.00        6.33      7.38 o 
  -2   1  14      101.85      107.53      8.11 o 
  -1   1  14       52.88       61.87      7.25 o 
   0   1  14       82.75       94.79      7.62 o 
   1   1  14        5.57        5.18      6.61 o 
   2   1  14       11.05       19.45      7.05 o 
   3   1  14        5.29        3.99      6.75 o 
   4   1  14       16.09        2.17      7.19 o 
   5   1  14        0.28        2.04      5.12 o 
  -6   2  14        0.25        5.08      5.08 o 
  -5   2  14        1.32        2.15      5.84 o 
  -4   2  14       32.81       28.82      9.50 o 
  -3   2  14        0.39        1.01      6.28 o 
  -2   2  14        9.55        7.02      7.02 o 
  -1   2  14      107.23      115.56      8.91 o 
   0   2  14       83.90       75.88     10.25 o 
   1   2  14        3.74        3.72      6.39 o 
   2   2  14       35.93       31.94      7.53 o 
   3   2  14       37.63       26.29     10.48 o 
   4   2  14        7.31        8.64      6.67 o 
   5   2  14       24.79       34.02      6.75 o 
  -5   3  14        1.71        2.04      6.62 o 
  -4   3  14       12.42       15.01      8.51 o 
  -3   3  14       62.07       69.64      9.38 o 
  -2   3  14      154.82      151.84     10.44 o 
  -1   3  14       28.12       22.31      8.77 o 
   0   3  14       94.46      105.19      6.47 o 
   1   3  14        7.86       12.44      6.57 o 
   2   3  14       36.25       39.51      9.40 o 
   3   3  14       48.74       30.85      9.47 o 
   4   3  14       54.75       50.13      8.84 o 
   5   3  14        1.96        5.31      5.31 o 
  -5   4  14       11.77        0.00      6.32 o 
  -4   4  14       23.57       31.68      7.72 o 
  -3   4  14       22.11       18.81      7.48 o 
  -2   4  14        6.30        5.29      8.07 o 
  -1   4  14        5.54        7.69      7.69 o 
   0   4  14       17.85       20.33      5.71 o 
   1   4  14        3.11        7.49      7.49 o 
   2   4  14       40.36       56.75      9.30 o 
   3   4  14        7.30       12.18      8.47 o 
   4   4  14        3.37        7.14      7.14 o 
  -4   5  14        1.00        3.17      6.21 o 
  -3   5  14       21.63       30.43      8.01 o 
  -2   5  14       91.47       80.30      9.55 o 
  -1   5  14        1.04        7.69      7.69 o 
   0   5  14       32.40       27.22      6.20 o 
   1   5  14       32.94       19.48      9.66 o 
   2   5  14        4.10        7.95      7.95 o 
   3   5  14        0.08        0.99      6.36 o 
   4   5  14        4.40        7.00      5.66 o 
  -4   6  14        0.30        5.33      5.33 o 
  -3   6  14        1.63        9.50      7.26 o 
  -2   6  14       33.33       39.24      7.95 o 
  -1   6  14       28.76       38.09      8.02 o 
   0   6  14       17.12        1.38     12.32 o 
   1   6  14       79.61       73.46      9.53 o 
   2   6  14        0.09        4.96      6.53 o 
   3   6  14        1.30        5.46      5.46 o 
  -2   7  14        8.37        0.93      6.06 o 
  -1   7  14        0.02        8.35      5.97 o 
   0   7  14        1.47        2.10      6.67 o 
   1   7  14        2.24        1.81      5.08 o 
   2   7  14        1.81        1.57      5.24 o 
  -2  -8  15        9.22        5.74      5.74 o 
  -1  -8  15        0.88        6.27      5.59 o 
   0  -8  15        4.53        3.87      3.87 o 
   1  -8  15        0.15        5.30      5.59 o 
   2  -8  15        5.07        5.33      5.40 o 
  -3  -7  15       14.33       31.02      6.85 o 
  -2  -7  15       12.42        1.76      7.63 o 
  -1  -7  15        0.14        0.86      5.57 o 
   0  -7  15        0.25        0.20      5.18 o 
   1  -7  15        0.22        4.67      4.67 o 
   2  -7  15        2.47       11.99      6.76 o 
   3  -7  15        9.02        9.59      7.14 o 
  -4  -6  15        0.69        8.80      7.47 o 
  -3  -6  15       52.21       38.33      9.02 o 
  -2  -6  15        0.25       14.11      7.60 o 
  -1  -6  15       10.71       27.76      8.24 o 
   0  -6  15       51.84       22.56     23.72 o 
   1  -6  15       12.89        6.38      6.38 o 
   2  -6  15       21.70       23.80      7.77 o 
   3  -6  15        6.31       13.83      6.70 o 
   4  -6  15        0.19        0.84      5.88 o 
  -5  -5  15        4.65        7.06      7.06 o 
  -4  -5  15       14.21       27.16      8.58 o 
  -3  -5  15       35.29       54.93      9.41 o 
  -2  -5  15      108.50       81.01     10.93 o 
  -1  -5  15        0.07        1.97      8.03 o 
   0  -5  15        7.81        1.08      6.55 o 
   1  -5  15        1.04        3.81      6.93 o 
   2  -5  15        8.36        0.00      6.23 o 
   3  -5  15        4.62        3.94      6.61 o 
   4  -5  15        9.37        9.64      6.31 o 
   5  -5  15        0.80        1.47      5.19 o 
  -5  -4  15       33.32       38.80      8.17 o 
  -4  -4  15        5.35        3.66      8.59 o 
  -3  -4  15      299.57      325.04     16.72 o 
  -2  -4  15        6.85        4.08      8.33 o 
  -1  -4  15        0.90        0.93      6.98 o 
   0  -4  15        0.31        2.45      9.45 o 
   1  -4  15        0.91        2.79      6.03 o 
   2  -4  15        1.63        0.48      5.55 o 
   3  -4  15        0.57        1.99      6.47 o 
   4  -4  15        0.00        0.99      5.47 o 
   5  -4  15        1.03        0.60      5.09 o 
  -5  -3  15       13.66        3.61      8.77 o 
  -4  -3  15        2.64       18.50      9.70 o 
  -3  -3  15       78.75       85.00     11.31 o 
  -2  -3  15       48.96       49.65      8.97 o 
  -1  -3  15       23.93       23.40      8.58 o 
   0  -3  15        0.70        3.29      7.75 o 
   1  -3  15        0.00        4.37      5.91 o 
   2  -3  15        5.62        0.90      6.38 o 
   3  -3  15       10.48       13.54      7.93 o 
   4  -3  15        0.65        3.79      5.41 o 
   5  -3  15        0.58        5.62      5.62 o 
  -6  -2  15        0.29        6.13      6.13 o 
  -5  -2  15       12.93        4.97      8.99 o 
  -4  -2  15       58.22       60.15     10.52 o 
  -3  -2  15       33.15       28.28      8.99 o 
  -2  -2  15        1.69        9.57      6.50 o 
  -1  -2  15      101.75       91.89      8.21 o 
   0  -2  15      196.91      193.92     18.23 o 
   1  -2  15      155.31      158.87      8.69 o 
   2  -2  15        1.40        4.44      6.43 o 
   3  -2  15       17.64       12.11      7.10 o 
   4  -2  15        5.21       17.59      6.11 o 
   5  -2  15        0.37        0.28      5.34 o 
  -6  -1  15        0.07        6.16      6.16 o 
  -5  -1  15       14.14        0.00      7.47 o 
  -4  -1  15       73.27       56.89      8.68 o 
  -3  -1  15       25.74       23.29      8.05 o 
  -2  -1  15      409.56      420.52     16.50 o 
  -1  -1  15       66.33       53.90      8.43 o 
   0  -1  15       33.93       11.69     14.09 o 
   1  -1  15      141.58      157.37      9.53 o 
   2  -1  15       88.25       97.21      7.61 o 
   3  -1  15        0.04        6.20      6.20 o 
   4  -1  15        0.13        5.98      5.10 o 
   5  -1  15        7.25        6.32      6.32 o 
  -6   0  15        0.16        0.00      5.60 o 
  -5   0  15        0.88        8.26      8.26 o 
  -4   0  15       21.51       30.80      9.19 o 
  -3   0  15       49.57       47.42      9.51 o 
  -2   0  15      165.88      159.88      9.27 o 
  -1   0  15      119.80      111.38      8.46 o 
   0   0  15       27.33       25.12     14.66 o 
   1   0  15      118.73      130.59      8.48 o 
   2   0  15        1.61        5.52      6.82 o 
   3   0  15       27.59       34.10      7.96 o 
   4   0  15       20.21       26.56      7.25 o 
   5   0  15        2.04        6.69      6.80 o 
  -6   1  15        0.18        5.47      5.47 o 
  -5   1  15        0.26        7.07      7.07 o 
  -4   1  15       62.70       71.74     10.11 o 
  -3   1  15        1.94       11.82      6.92 o 
  -2   1  15       10.71       20.82      8.26 o 
  -1   1  15      130.97      124.21      9.29 o 
   0   1  15       88.06       80.53      6.20 o 
   1   1  15       37.14       43.25      7.62 o 
   2   1  15        3.60        3.35      7.40 o 
   3   1  15        1.76       18.25      7.42 o 
   4   1  15       98.12      105.01      9.24 o 
   5   1  15        7.83        1.86      6.88 o 
  -6   2  15        0.04        0.52      4.59 o 
  -5   2  15        8.34       12.69      7.47 o 
  -4   2  15       17.56       11.56      9.94 o 
  -3   2  15      418.45      383.27     17.57 o 
  -2   2  15       44.94       43.45      8.03 o 
  -1   2  15        1.53       10.15      7.58 o 
   0   2  15       13.22       13.32      5.34 o 
   1   2  15      165.87      154.61     10.01 o 
   2   2  15        1.32       18.41      8.48 o 
   3   2  15       56.25       65.61      7.73 o 
   4   2  15        4.15        2.10      6.01 o 
   5   2  15       14.11       20.11      6.70 o 
  -5   3  15        2.83        4.94      6.36 o 
  -4   3  15       67.61       57.86      9.42 o 
  -3   3  15       11.17       14.09      8.97 o 
  -2   3  15       81.93       90.31      8.87 o 
  -1   3  15        1.27        4.51      6.67 o 
   0   3  15       45.59       49.32      6.76 o 
   1   3  15        5.93        4.23      6.96 o 
   2   3  15      139.35      137.75      9.41 o 
   3   3  15        2.68       10.81      6.90 o 
   4   3  15        3.42        3.02      6.97 o 
   5   3  15        0.09        0.86      4.52 o 
  -5   4  15        0.16        4.46      6.04 o 
  -4   4  15        2.13       10.01      7.60 o 
  -3   4  15       17.17        2.36      8.41 o 
  -2   4  15       76.13       83.78      9.81 o 
  -1   4  15       35.65       29.57      9.74 o 
   0   4  15        2.66        0.60      5.45 o 
   1   4  15        0.82        7.12      7.12 o 
   2   4  15       26.25       38.92      8.04 o 
   3   4  15       75.67       68.77      7.81 o 
   4   4  15        7.73       11.42      6.33 o 
  -4   5  15        9.12        7.20      7.20 o 
  -3   5  15        6.54        2.30      6.87 o 
  -2   5  15       46.79       41.16      9.88 o 
  -1   5  15       37.33       50.09      8.63 o 
   0   5  15       12.08       25.66      6.11 o 
   1   5  15       11.14       12.47      8.42 o 
   2   5  15        1.75        8.63      7.26 o 
   3   5  15        8.75        4.00      6.96 o 
   4   5  15        1.19        8.08      4.75 o 
  -3   6  15        0.00       11.15      5.28 o 
  -2   6  15        6.62        0.00      6.06 o 
  -1   6  15        7.92        8.09      8.09 o 
   0   6  15        2.92        0.97     19.46 o 
   1   6  15        1.26        1.09      6.06 o 
   2   6  15        2.98        9.47      5.73 o 
   3   6  15        9.68        1.65      4.64 o 
  -2   7  15        6.07        5.97      5.97 o 
  -1   7  15        0.40        4.93      6.35 o 
   0   7  15        0.49        8.15     10.20 o 
   1   7  15        0.59        3.47      5.67 o 
  -2  -8  16        0.74        3.15      5.60 o 
  -1  -8  16        1.78        3.31      5.43 o 
   0  -8  16        0.12        0.32      3.41 o 
   1  -8  16        0.29        2.14      4.57 o 
   2  -8  16        4.22        5.61      4.92 o 
  -3  -7  16        1.68        4.86      6.02 o 
  -2  -7  16        3.40       10.18      7.74 o 
  -1  -7  16        0.31        2.54      6.16 o 
   0  -7  16        0.38        2.16      4.10 o 
   1  -7  16        1.14        2.61      5.48 o 
   2  -7  16        1.24        5.61      5.61 o 
   3  -7  16        4.09        5.35      5.35 o 
  -4  -6  16        0.07        0.79      6.13 o 
  -3  -6  16       46.80       63.85      8.05 o 
  -2  -6  16        2.34       12.82      7.89 o 
  -1  -6  16        9.80        4.76      7.77 o 
   0  -6  16       19.31       15.10      7.83 o 
   1  -6  16        0.12        4.70      6.29 o 
   2  -6  16        0.55       11.61      7.19 o 
   3  -6  16        0.40        1.87      6.02 o 
   4  -6  16        0.92        2.41      4.88 o 
  -5  -5  16        0.06        0.93      6.32 o 
  -4  -5  16       17.95       21.75      8.95 o 
  -3  -5  16        0.05        5.45      7.78 o 
  -2  -5  16       38.97       54.29      9.55 o 
  -1  -5  16       14.86       18.20      8.60 o 
   0  -5  16        0.70       16.94     10.35 o 
   1  -5  16       31.18       23.70      7.99 o 
   2  -5  16        4.78        6.94      6.57 o 
   3  -5  16        0.01        1.96      6.89 o 
   4  -5  16        0.67        7.30      5.63 o 
  -5  -4  16        4.88        1.05      6.97 o 
  -4  -4  16       35.28       33.23      9.74 o 
  -3  -4  16       98.12       82.72      9.42 o 
  -2  -4  16       28.86       39.71      8.22 o 
  -1  -4  16       32.53       48.34      8.50 o 
   0  -4  16        2.63       20.19      9.24 o 
   1  -4  16        1.97        6.59      6.59 o 
   2  -4  16        4.42        9.60      7.68 o 
   3  -4  16       15.41       15.94      7.55 o 
   4  -4  16        4.76        6.48      6.34 o 
   5  -4  16        0.04        6.82      5.12 o 
  -5  -3  16        1.64       12.96      8.01 o 
  -4  -3  16       61.94       53.47     10.60 o 
  -3  -3  16       45.80       37.25      9.98 o 
  -2  -3  16        5.50        4.06      7.96 o 
  -1  -3  16       46.72       41.17      8.75 o 
   0  -3  16      288.23      279.62      8.15 o 
   1  -3  16       15.38       15.30      7.34 o 
   2  -3  16       28.64        5.62      7.22 o 
   3  -3  16       20.93       19.40      8.39 o 
   4  -3  16        2.79        6.50      6.50 o 
   5  -3  16        0.17        5.15      5.15 o 
  -6  -2  16        0.70        0.00      6.26 o 
  -5  -2  16        5.16        1.17      6.78 o 
  -4  -2  16        1.57        7.29      7.90 o 
  -3  -2  16       14.76       14.33      9.06 o 
  -2  -2  16        0.00       15.80      7.40 o 
  -1  -2  16       56.45       56.00      8.47 o 
   0  -2  16        1.10        0.93      4.51 o 
   1  -2  16        7.06        2.60      6.46 o 
   2  -2  16        5.54        3.60      5.70 o 
   3  -2  16        0.00        5.52      5.52 o 
   4  -2  16        1.53        3.81      5.99 o 
   5  -2  16        1.41        6.91      5.52 o 
  -6  -1  16        0.01       13.71      7.30 o 
  -5  -1  16        8.55       19.45      8.65 o 
  -4  -1  16        6.64       18.13      8.66 o 
  -3  -1  16       29.18       31.59      9.19 o 
  -2  -1  16       55.61       46.34      7.69 o 
  -1  -1  16       47.74       45.74      9.08 o 
   0  -1  16      204.26      165.40     27.96 o 
   1  -1  16      141.14      142.77      8.90 o 
   2  -1  16       84.36       72.74      8.57 o 
   3  -1  16        0.70        2.92      6.57 o 
   4  -1  16        3.50        1.94      6.14 o 
   5  -1  16        0.89        0.00      4.98 o 
  -6   0  16        2.98        5.25      5.25 o 
  -5   0  16       22.98       17.81      6.76 o 
  -4   0  16        0.64        0.02      6.97 o 
  -3   0  16      133.44      130.90     10.14 o 
  -2   0  16       47.99       41.19      7.32 o 
  -1   0  16      207.36      205.39     11.76 o 
   0   0  16       76.84       75.26      6.23 o 
   1   0  16        5.51        6.28      6.28 o 
   2   0  16        3.57        0.95      5.09 o 
   3   0  16        1.21        3.99      6.13 o 
   4   0  16        7.91       16.99      7.33 o 
   5   0  16        0.03        2.70      5.02 o 
  -6   1  16        0.29        6.12      5.57 o 
  -5   1  16        0.03        1.09      6.28 o 
  -4   1  16      227.43      196.66     11.18 o 
  -3   1  16       25.64       24.35      8.29 o 
  -2   1  16      127.88      123.26      9.44 o 
  -1   1  16        3.11        6.64      6.64 o 
   0   1  16        2.16        1.99      4.03 o 
   1   1  16        9.37        9.80      6.65 o 
   2   1  16      143.87      152.33      9.96 o 
   3   1  16       17.08       25.54      8.57 o 
   4   1  16        0.05       15.18      7.34 o 
   5   1  16        2.65       13.43      5.72 o 
  -5   2  16        2.00        6.29      6.29 o 
  -4   2  16        8.88        2.26      7.74 o 
  -3   2  16      369.64      380.17     16.99 o 
  -2   2  16        0.92        4.40      6.34 o 
  -1   2  16      164.51      173.62     10.43 o 
   0   2  16        8.13       10.88     10.88 o 
   1   2  16      506.42      548.28     20.44 o 
   2   2  16        5.18       18.81      6.96 o 
   3   2  16      120.62      125.98      9.88 o 
   4   2  16        2.24        8.12      6.87 o 
   5   2  16       27.15       10.20      6.03 o 
  -5   3  16        0.23        2.92      5.84 o 
  -4   3  16       10.12       13.69      7.56 o 
  -3   3  16        3.65        7.61      7.61 o 
  -2   3  16      227.82      219.78     12.44 o 
  -1   3  16       14.74       24.08      7.08 o 
   0   3  16        0.80        4.31      5.04 o 
   1   3  16       18.54        2.15      7.29 o 
   2   3  16      181.34      179.41     10.70 o 
   3   3  16        0.15        0.00      5.35 o 
   4   3  16       13.49       20.53      6.60 o 
   5   3  16        8.04        3.79      5.18 o 
  -5   4  16        3.45        3.39      5.49 o 
  -4   4  16        0.00        2.17      6.39 o 
  -3   4  16        9.01       19.06      8.62 o 
  -2   4  16       26.20       29.23      9.32 o 
  -1   4  16       32.74       15.60      9.62 o 
   0   4  16        4.72        9.48      4.91 o 
   1   4  16       20.24       13.76      9.02 o 
   2   4  16        2.32        0.00      6.15 o 
   3   4  16        7.91       12.43      6.44 o 
   4   4  16        1.53        4.85      4.85 o 
  -4   5  16        0.53        5.30      5.30 o 
  -3   5  16        4.72       13.54      7.31 o 
  -2   5  16       10.61        8.85      8.85 o 
  -1   5  16        7.42       10.88      8.53 o 
   0   5  16        8.34        5.58     13.07 o 
   1   5  16        4.37        3.33      8.39 o 
   2   5  16       26.09       37.55      7.03 o 
   3   5  16        2.13        3.72      6.25 o 
  -3   6  16        8.32       16.42      3.95 o 
  -2   6  16       25.21       21.05      6.64 o 
  -1   6  16       36.01       33.83      8.27 o 
   0   6  16        0.13        2.62     13.27 o 
   1   6  16        0.02        0.69      5.52 o 
   2   6  16        2.45        5.08      5.08 o 
  -2   7  16        1.56        5.31      5.31 o 
  -1   7  16        0.02        3.69      5.07 o 
   0   7  16        0.51        5.74      8.15 o 
   1   7  16        1.43        5.68      6.05 o 
  -1  -8  17        0.17        4.40      4.40 o 
   0  -8  17        1.57        0.17      3.27 o 
   1  -8  17        0.54        0.00      4.39 o 
  -3  -7  17        0.75        5.64      5.64 o 
  -2  -7  17        0.82        0.00      5.82 o 
  -1  -7  17        3.71        3.22      6.03 o 
   0  -7  17        0.20        0.78      5.27 o 
   1  -7  17        0.89       14.83      6.56 o 
   2  -7  17        4.91        4.09      5.64 o 
   3  -7  17        0.07        2.27      5.01 o 
  -4  -6  17        3.46        2.56      6.09 o 
  -3  -6  17        0.02        3.85      7.39 o 
  -2  -6  17       18.20        7.77      7.77 o 
  -1  -6  17        2.88        2.75      7.28 o 
   0  -6  17        0.43        7.94     11.35 o 
   1  -6  17        4.03       22.91      7.24 o 
   2  -6  17        3.45        3.72      6.40 o 
   3  -6  17        2.64        0.90      4.61 o 
   4  -6  17        0.44        4.58      4.58 o 
  -4  -5  17        0.00        7.59      7.59 o 
  -3  -5  17        3.79       13.96      7.95 o 
  -2  -5  17      100.64      101.44      9.12 o 
  -1  -5  17       16.96       16.69      8.01 o 
   0  -5  17       16.20       10.67     11.28 o 
   1  -5  17        0.68        9.42      7.02 o 
   2  -5  17        0.55        6.11      6.11 o 
   3  -5  17        7.43        5.79      6.22 o 
   4  -5  17        0.62        8.52      6.16 o 
  -5  -4  17       21.73       18.49      6.80 o 
  -4  -4  17        1.05       12.55      7.79 o 
  -3  -4  17        1.58        2.76      8.71 o 
  -2  -4  17        8.67        0.00      7.79 o 
  -1  -4  17        6.98        4.85      8.70 o 
   0  -4  17       32.13       19.74      7.99 o 
   1  -4  17       22.60       27.39      7.50 o 
   2  -4  17       11.57        0.92      6.84 o 
   3  -4  17        0.27        6.16      6.16 o 
   4  -4  17        0.47        9.98      6.14 o 
   5  -4  17        0.19        2.10      3.81 o 
  -5  -3  17        0.58        7.89      7.89 o 
  -4  -3  17        0.97        4.74      8.10 o 
  -3  -3  17        0.27        7.62      7.62 o 
  -2  -3  17        2.72        1.10      7.26 o 
  -1  -3  17        8.40       11.60      7.14 o 
   0  -3  17       43.58       41.86      6.01 o 
   1  -3  17       15.45       18.57      7.63 o 
   2  -3  17        0.22        7.28      7.28 o 
   3  -3  17        6.53        8.63      5.62 o 
   4  -3  17        2.86        4.54      5.96 o 
   5  -3  17        0.02        4.52      5.02 o 
  -5  -2  17        1.11        3.54      7.07 o 
  -4  -2  17        1.75        0.00      7.40 o 
  -3  -2  17       37.71       32.40      9.73 o 
  -2  -2  17        3.16        4.12      8.40 o 
  -1  -2  17        1.64        1.89      7.50 o 
   0  -2  17        9.24       20.06     12.93 o 
   1  -2  17        2.23        3.66      6.36 o 
   2  -2  17        2.91       11.30      6.90 o 
   3  -2  17       15.84       16.14      8.27 o 
   4  -2  17        1.34        4.65      5.53 o 
   5  -2  17        4.65        4.86      5.09 o 
  -5  -1  17        0.16       10.63      7.62 o 
  -4  -1  17        1.61        7.23      9.19 o 
  -3  -1  17       14.19        6.66      8.44 o 
  -2  -1  17       97.65       78.59      9.44 o 
  -1  -1  17        0.86        4.67      7.10 o 
   0  -1  17       84.35       68.23     64.37 o 
   1  -1  17        2.73        9.47      6.25 o 
   2  -1  17        0.46        0.00      6.99 o 
   3  -1  17       13.11       23.23      7.52 o 
   4  -1  17        3.90        3.84      5.77 o 
   5  -1  17        1.32        3.35      4.95 o 
  -5   0  17        0.03        7.44      7.44 o 
  -4   0  17        6.77        1.19      7.70 o 
  -3   0  17        7.80       23.10      7.60 o 
  -2   0  17        3.02        7.28      7.46 o 
  -1   0  17      117.14      122.89      9.50 o 
   0   0  17       48.92       44.42      5.85 o 
   1   0  17        1.36        1.03      7.24 o 
   2   0  17        0.12        0.85      6.39 o 
   3   0  17        5.66       13.96      7.65 o 
   4   0  17        3.65        3.89      6.52 o 
   5   0  17        6.10        8.52      6.08 o 
  -5   1  17        0.74        7.56      7.56 o 
  -4   1  17       16.61        7.99      8.42 o 
  -3   1  17       42.68       37.56     11.34 o 
  -2   1  17      447.05      469.55     18.69 o 
  -1   1  17       44.78       39.92      9.15 o 
   0   1  17        1.75        2.98      4.81 o 
   1   1  17       12.68       26.52      6.03 o 
   2   1  17       81.28       60.30      9.06 o 
   3   1  17       12.34       14.32      7.23 o 
   4   1  17       34.77       30.52      7.29 o 
   5   1  17        0.60        5.24      5.24 o 
  -5   2  17        1.71        0.00      5.77 o 
  -4   2  17       29.00       17.21      7.80 o 
  -3   2  17       27.95       34.06      9.19 o 
  -2   2  17       25.70       14.87      9.52 o 
  -1   2  17      167.01      180.52      9.37 o 
   0   2  17       34.56       27.48      5.99 o 
   1   2  17       25.05       12.82      9.62 o 
   2   2  17        1.61        2.96      8.40 o 
   3   2  17       21.28       13.58      7.77 o 
   4   2  17        0.70       11.62      5.59 o 
   5   2  17        7.06       15.58      4.86 o 
  -5   3  17        0.19        2.78      5.49 o 
  -4   3  17       21.06       25.80      8.52 o 
  -3   3  17        3.84       10.26      8.22 o 
  -2   3  17      100.71      115.14      9.75 o 
  -1   3  17       24.77       27.13      8.80 o 
   0   3  17       21.91       30.58      6.53 o 
   1   3  17       32.57       49.51      8.03 o 
   2   3  17       40.73       62.56      9.37 o 
   3   3  17        0.09        3.18      5.36 o 
   4   3  17        0.02       11.06      6.10 o 
  -4   4  17        0.45        3.19      6.16 o 
  -3   4  17       17.31       11.80      8.98 o 
  -2   4  17       82.23       91.43      9.86 o 
  -1   4  17      268.13      235.16     13.74 o 
   0   4  17        1.14        6.56      5.02 o 
   1   4  17       64.99       44.68      8.05 o 
   2   4  17       16.86        7.62      6.20 o 
   3   4  17        8.34        5.98      5.30 o 
   4   4  17        0.03        2.48      4.77 o 
  -4   5  17        4.19        1.84      5.02 o 
  -3   5  17        0.06        2.24      6.81 o 
  -2   5  17        1.06        5.86      7.57 o 
  -1   5  17        0.02        1.25      7.37 o 
   0   5  17       46.50       51.12      6.20 o 
   1   5  17        7.55       13.28      7.39 o 
   2   5  17       20.59       10.04      6.61 o 
   3   5  17        1.87       10.41      5.46 o 
  -3   6  17        0.32        7.24      4.33 o 
  -2   6  17        2.96        3.06      6.01 o 
  -1   6  17        7.39        7.53      6.09 o 
   0   6  17        0.01        1.37      6.39 o 
   1   6  17        1.42        4.86      5.83 o 
   2   6  17        1.81        1.46      4.66 o 
  -1   7  17        0.28       10.19      5.37 o 
   0   7  17        0.51        0.01      3.50 o 
  -1  -8  18        0.22        9.74      4.57 o 
   0  -8  18        0.48        5.04      3.18 o 
  -3  -7  18        0.08        2.11      5.55 o 
  -2  -7  18       27.97       20.58      6.61 o 
  -1  -7  18        3.74        3.07      5.83 o 
   0  -7  18        0.03        0.17      4.26 o 
   1  -7  18        0.00        5.48      6.11 o 
   2  -7  18        1.16        3.12      5.70 o 
  -4  -6  18        5.07        0.80      5.65 o 
  -3  -6  18       40.17       19.95      8.39 o 
  -2  -6  18        1.28        4.64      6.97 o 
  -1  -6  18       30.29       25.42      8.55 o 
   0  -6  18        0.46        3.31      6.23 o 
   1  -6  18        2.96        2.64      5.18 o 
   2  -6  18        1.81        5.36      5.93 o 
   3  -6  18        0.16       14.25      5.84 o 
  -4  -5  18       35.46       34.39      6.99 o 
  -3  -5  18        2.99        0.00      7.23 o 
  -2  -5  18      113.46      113.15      9.54 o 
  -1  -5  18        1.85        7.78      6.92 o 
   0  -5  18       11.92       14.48      5.45 o 
   1  -5  18        0.73        2.74      5.98 o 
   2  -5  18        0.09       13.31      6.21 o 
   3  -5  18        0.02        0.88      5.47 o 
   4  -5  18        0.16        3.20      4.80 o 
  -5  -4  18        5.27       19.23      6.38 o 
  -4  -4  18        1.99        1.05      7.15 o 
  -3  -4  18       38.57       25.33      8.80 o 
  -2  -4  18        9.21        4.23      7.88 o 
  -1  -4  18        0.08        2.00      6.69 o 
   0  -4  18        7.44        4.58      4.58 o 
   1  -4  18       31.22       32.34      7.77 o 
   2  -4  18        1.59        6.16      6.16 o 
   3  -4  18        0.14        1.89      6.56 o 
   4  -4  18        0.00        5.70      5.70 o 
  -5  -3  18        1.51        7.05      7.05 o 
  -4  -3  18       26.85        6.98      8.94 o 
  -3  -3  18        0.19        0.00      7.30 o 
  -2  -3  18      156.29      188.99     10.11 o 
  -1  -3  18        9.82        8.98      8.52 o 
   0  -3  18        0.63       23.23     14.87 o 
   1  -3  18       18.60       15.31      8.02 o 
   2  -3  18       41.92       36.19      7.03 o 
   3  -3  18        0.00        5.57      5.57 o 
   4  -3  18        0.15        5.44      5.44 o 
   5  -3  18        2.54        0.70      4.43 o 
  -5  -2  18        3.09        6.67      7.66 o 
  -4  -2  18        2.51        3.50      7.42 o 
  -3  -2  18        4.95       13.53      8.75 o 
  -2  -2  18       76.35       62.75      9.95 o 
  -1  -2  18      192.57      202.97     10.00 o 
   0  -2  18        0.35        3.98      4.31 o 
   1  -2  18        0.43        3.90      6.24 o 
   2  -2  18        1.05       10.69      6.57 o 
   3  -2  18       15.88       16.16      7.28 o 
   4  -2  18        0.89        5.45      5.24 o 
   5  -2  18        0.31        4.50      4.22 o 
  -5  -1  18        0.39        0.00      6.72 o 
  -4  -1  18        2.92        2.44      7.43 o 
  -3  -1  18        2.60        2.20      7.05 o 
  -2  -1  18        6.28        8.24      8.24 o 
  -1  -1  18       59.04       63.42      8.21 o 
   0  -1  18        6.98       27.94     27.94 o 
   1  -1  18       27.45       20.94      7.97 o 
   2  -1  18        8.16       10.82      6.82 o 
   3  -1  18       13.29       26.17      7.19 o 
   4  -1  18       14.42       11.16      6.33 o 
   5  -1  18        0.01        4.68      5.21 o 
  -5   0  18       15.15       19.77      7.47 o 
  -4   0  18       20.57       13.93      9.01 o 
  -3   0  18        0.01       19.07      8.12 o 
  -2   0  18        3.50       13.00      8.56 o 
  -1   0  18        9.15        2.18      9.04 o 
   0   0  18        5.43        4.70      4.78 o 
   1   0  18      150.28      145.33      9.80 o 
   2   0  18        0.41        1.06      5.74 o 
   3   0  18        0.16        7.96      6.13 o 
   4   0  18        0.34        7.55      6.05 o 
   5   0  18        5.11        4.76      4.83 o 
  -5   1  18        5.30        5.11      5.73 o 
  -4   1  18       35.49       20.45      8.56 o 
  -3   1  18       19.32        1.10      8.64 o 
  -2   1  18       26.43       20.36      8.62 o 
  -1   1  18       22.75       27.62      9.02 o 
   0   1  18      123.93      129.35      7.11 o 
   1   1  18       14.71        3.20      8.75 o 
   2   1  18        2.99       13.58      7.70 o 
   3   1  18        1.16        9.18      6.99 o 
   4   1  18        0.77        7.56      6.22 o 
   5   1  18        0.11        1.50      4.22 o 
  -5   2  18        1.05        0.16      5.70 o 
  -4   2  18        0.07        6.12      6.12 o 
  -3   2  18      100.60       90.18     10.56 o 
  -2   2  18        5.09        6.09      7.58 o 
  -1   2  18      103.17      114.48     10.93 o 
   0   2  18       12.45       15.39      5.68 o 
   1   2  18       10.65        5.59      8.55 o 
   2   2  18       46.86       44.27      9.08 o 
   3   2  18        0.32        0.63      5.94 o 
   4   2  18        3.43        5.77      5.77 o 
  -5   3  18        0.00        5.00      5.00 o 
  -4   3  18        4.78        7.64      7.52 o 
  -3   3  18        3.04       22.69      8.42 o 
  -2   3  18        9.09        7.34      7.82 o 
  -1   3  18       54.74       71.00     10.70 o 
   0   3  18       63.82       77.00      9.45 o 
   1   3  18        0.20        8.04      7.89 o 
   2   3  18       13.67       20.80      6.97 o 
   3   3  18        7.71       10.07      4.86 o 
   4   3  18        5.75        1.68      6.08 o 
  -4   4  18        0.00       14.01      5.88 o 
  -3   4  18       18.39       31.02      7.31 o 
  -2   4  18        1.66       13.25      7.93 o 
  -1   4  18        0.24        7.62      7.62 o 
   0   4  18        1.28        0.86      4.95 o 
   1   4  18       11.49        1.12      7.39 o 
   2   4  18       16.63        8.44      7.96 o 
   3   4  18        1.58        2.79      5.51 o 
   4   4  18        1.08        2.23      4.66 o 
  -3   5  18        0.68        5.15      5.96 o 
  -2   5  18        8.47        8.07      7.78 o 
  -1   5  18       23.46       24.48      8.60 o 
   0   5  18        5.82        3.99     10.28 o 
   1   5  18        0.00        6.19      6.19 o 
   2   5  18        2.21       13.41      5.18 o 
   3   5  18        2.55        2.38      5.59 o 
  -2   6  18        2.30        3.88      5.63 o 
  -1   6  18        1.23        2.03      6.26 o 
   0   6  18        7.78        9.84      4.84 o 
   1   6  18        0.45        0.88      5.63 o 
   2   6  18        0.02        4.56      4.56 o 
  -2  -7  19        8.16        5.74      5.74 o 
  -1  -7  19        0.03        8.05      6.09 o 
   0  -7  19        3.52        3.91      4.06 o 
   1  -7  19        2.00        2.25      4.71 o 
   2  -7  19        2.68        5.73      5.40 o 
  -3  -6  19       37.23       29.06      6.91 o 
  -2  -6  19       13.68        6.67      6.67 o 
  -1  -6  19        2.13       14.95      7.14 o 
   0  -6  19        0.01        6.49      6.49 o 
   1  -6  19        1.52        8.62      5.58 o 
   2  -6  19        0.02        5.10      5.63 o 
   3  -6  19        2.08        7.78      5.86 o 
  -4  -5  19        5.31        5.57      6.55 o 
  -3  -5  19       14.35        2.03      8.23 o 
  -2  -5  19       13.57        8.53      8.53 o 
  -1  -5  19        7.80        7.41      7.41 o 
   0  -5  19       14.70       15.07      5.05 o 
   1  -5  19        2.52        0.00      5.34 o 
   2  -5  19        4.43        5.70      5.70 o 
   3  -5  19        0.17        5.56      5.56 o 
   4  -5  19        0.03        2.18      4.56 o 
  -4  -4  19        6.97       18.93      7.14 o 
  -3  -4  19       12.82       14.06      9.17 o 
  -2  -4  19        4.05        6.33      8.07 o 
  -1  -4  19        1.18        6.02      6.85 o 
   0  -4  19        1.61        0.93      4.09 o 
   1  -4  19        6.17        4.75      6.82 o 
   2  -4  19        2.08        5.72      7.02 o 
   3  -4  19        5.03        2.79      5.90 o 
   4  -4  19        0.01        5.82      5.82 o 
  -5  -3  19        7.79        9.99      7.73 o 
  -4  -3  19        6.66        7.97      7.97 o 
  -3  -3  19        0.75        0.20      6.94 o 
  -2  -3  19       27.24       30.33      8.98 o 
  -1  -3  19        0.19        7.66      7.66 o 
   0  -3  19       35.18       31.80     13.86 o 
   1  -3  19       31.90       31.21      7.35 o 
   2  -3  19       12.77       14.48      8.15 o 
   3  -3  19        0.17        1.90      5.79 o 
   4  -3  19        0.01        4.47      4.47 o 
  -5  -2  19        7.69        3.20      5.78 o 
  -4  -2  19        3.19        1.18      7.10 o 
  -3  -2  19        6.40       22.49      6.90 o 
  -2  -2  19      135.71      134.60      9.96 o 
  -1  -2  19        3.03        3.03      7.68 o 
   0  -2  19        7.04        7.26      5.09 o 
   1  -2  19        0.01        6.57      6.57 o 
   2  -2  19       13.29        7.45      7.45 o 
   3  -2  19        7.34       12.28      6.91 o 
   4  -2  19        1.72        0.84      4.83 o 
   5  -2  19        0.02        0.78      4.51 o 
  -5  -1  19       18.17        9.58      7.35 o 
  -4  -1  19       98.31      108.98      8.76 o 
  -3  -1  19       83.33       92.49      8.87 o 
  -2  -1  19       37.41       39.80      9.78 o 
  -1  -1  19       93.12      101.72      9.91 o 
   0  -1  19       17.59        7.50      7.50 o 
   1  -1  19       19.55       19.89      8.27 o 
   2  -1  19       18.73       23.05      9.46 o 
   3  -1  19       12.95        4.87      6.69 o 
   4  -1  19        0.50        5.35      6.31 o 
   5  -1  19        0.01        3.61      4.48 o 
  -5   0  19       14.55        3.11      6.43 o 
  -4   0  19        0.22        4.51      6.10 o 
  -3   0  19      185.26      207.04     11.14 o 
  -2   0  19       73.12       65.50     10.24 o 
  -1   0  19       46.65       31.16     10.33 o 
   0   0  19       80.29       71.63     12.58 o 
   1   0  19      105.26       93.47     10.58 o 
   2   0  19        1.48        5.10      7.14 o 
   3   0  19        5.06        6.11      6.29 o 
   4   0  19        7.87        4.50      6.17 o 
   5   0  19        2.80        0.73      4.73 o 
  -5   1  19        5.53        0.00      5.79 o 
  -4   1  19        2.27        4.43      7.70 o 
  -3   1  19       16.76       23.35      9.10 o 
  -2   1  19      159.92      127.53     10.78 o 
  -1   1  19        0.20       15.04      7.45 o 
   0   1  19       65.95       61.97      7.01 o 
   1   1  19       65.68       59.22      9.68 o 
   2   1  19      189.31      185.39     11.03 o 
   3   1  19       18.38       18.00      6.93 o 
   4   1  19        1.55        5.40      6.33 o 
   5   1  19        0.42        2.75      3.81 o 
  -5   2  19        3.52       10.66      5.78 o 
  -4   2  19        4.92        1.07      5.97 o 
  -3   2  19       48.40       30.85     10.38 o 
  -2   2  19       13.99       14.36      8.65 o 
  -1   2  19      310.84      326.62     16.15 o 
   0   2  19        1.41       18.23     21.00 o 
   1   2  19       31.12       55.53      9.21 o 
   2   2  19        6.51        4.33      6.84 o 
   3   2  19       10.82       14.08      6.35 o 
   4   2  19        0.62        4.78      4.78 o 
  -4   3  19        0.18        2.15      5.16 o 
  -3   3  19        0.00        7.29      7.29 o 
  -2   3  19       13.73       17.08      9.15 o 
  -1   3  19       18.40       20.77      8.68 o 
   0   3  19       42.51       32.50      7.74 o 
   1   3  19       16.42        5.77      7.39 o 
   2   3  19        1.29        5.41      6.82 o 
   3   3  19        3.99        0.00      5.40 o 
   4   3  19        0.94        0.76      4.78 o 
  -4   4  19        4.00        4.72      5.61 o 
  -3   4  19        0.23        6.33      6.33 o 
  -2   4  19        7.36       13.01      6.53 o 
  -1   4  19       47.64       27.85     10.25 o 
   0   4  19        0.58        1.55      5.37 o 
   1   4  19        0.29        2.23      6.41 o 
   2   4  19        3.01        6.60      6.60 o 
   3   4  19       20.11       26.43      6.78 o 
  -3   5  19        0.55        6.36      6.36 o 
  -2   5  19        2.48       10.84      7.16 o 
  -1   5  19        1.09        3.39      6.99 o 
   0   5  19       28.65       35.52     14.92 o 
   1   5  19        3.67        1.07      6.23 o 
   2   5  19        0.60        1.77      4.96 o 
  -2   6  19        0.86        5.35      5.52 o 
  -1   6  19        0.87        6.26      6.26 o 
   0   6  19        2.11        0.84      6.06 o 
   1   6  19        1.13        5.18      5.18 o 
  -2  -7  20        9.42       10.58      5.23 o 
  -1  -7  20        4.77        1.39      4.62 o 
   0  -7  20        0.00        2.58      4.18 o 
   1  -7  20        0.82        6.88      4.52 o 
   2  -7  20        0.02        4.19      4.19 o 
  -3  -6  20        1.67        5.88      5.88 o 
  -2  -6  20        0.18        0.94      6.04 o 
  -1  -6  20       32.24       30.49      7.54 o 
   0  -6  20        3.13        3.14      3.88 o 
   1  -6  20        0.10        9.89      5.69 o 
   2  -6  20        0.00        3.20      5.77 o 
   3  -6  20        0.55        3.56      4.62 o 
  -4  -5  20        4.02       12.83      6.20 o 
  -3  -5  20        0.17        6.50      6.50 o 
  -2  -5  20        6.72        2.94      7.74 o 
  -1  -5  20        0.60        6.65      6.65 o 
   0  -5  20        0.22        0.02      4.01 o 
   1  -5  20        1.99        5.44      5.86 o 
   2  -5  20        0.12        0.01      6.08 o 
   3  -5  20        0.54        5.80      5.22 o 
  -4  -4  20        2.50       11.87      7.02 o 
  -3  -4  20       17.87       20.98      9.50 o 
  -2  -4  20        5.33        7.64      7.64 o 
  -1  -4  20        0.13       16.09      7.84 o 
   0  -4  20        0.00        9.66     10.24 o 
   1  -4  20        1.27        4.78      6.75 o 
   2  -4  20        3.79        2.80      6.51 o 
   3  -4  20        1.99        8.88      5.63 o 
   4  -4  20        0.17        4.15      4.15 o 
  -5  -3  20        0.04        5.83      5.83 o 
  -4  -3  20        0.42        7.50      7.50 o 
  -3  -3  20        1.78        5.51      7.07 o 
  -2  -3  20        0.27       10.68      8.02 o 
  -1  -3  20       23.67       28.96      8.11 o 
   0  -3  20       18.30       35.03     23.18 o 
   1  -3  20        7.20       10.87      7.20 o 
   2  -3  20        0.24        6.27      6.27 o 
   3  -3  20        0.00        0.93      5.51 o 
   4  -3  20        0.11        7.01      4.67 o 
  -5  -2  20        0.00        6.07      6.07 o 
  -4  -2  20        1.30       10.02      8.07 o 
  -3  -2  20        8.45        5.58      7.25 o 
  -2  -2  20        0.94        7.79      7.79 o 
  -1  -2  20      105.22      117.01      9.47 o 
   0  -2  20        0.27        2.36      7.76 o 
   1  -2  20       28.44       40.97      8.14 o 
   2  -2  20        8.29       18.87      5.81 o 
   3  -2  20        0.36        2.74      5.71 o 
   4  -2  20        4.00        3.31      4.92 o 
  -5  -1  20        9.62        7.04      6.38 o 
  -4  -1  20       32.17       33.82      8.42 o 
  -3  -1  20        8.84        4.45      8.18 o 
  -2  -1  20      128.17      124.15     10.10 o 
  -1  -1  20        4.49       19.55      7.55 o 
   0  -1  20       77.71       69.29      8.40 o 
   1  -1  20       11.78        3.15      7.72 o 
   2  -1  20       27.11       29.41      7.97 o 
   3  -1  20       10.33        2.85      6.99 o 
   4  -1  20        3.13        3.37      5.51 o 
  -5   0  20        0.02        5.72      5.72 o 
  -4   0  20       10.15       12.26      8.05 o 
  -3   0  20       94.65       91.79      8.91 o 
  -2   0  20       75.59       67.37     10.14 o 
  -1   0  20      302.01      295.36      6.97 o 
   0   0  20        7.80        5.09      5.44 o 
   1   0  20       58.35       62.41     10.08 o 
   2   0  20        2.02        3.07      6.97 o 
   3   0  20       21.68       14.61      7.41 o 
   4   0  20        8.48       17.99      6.15 o 
  -5   1  20        8.40        5.74      5.74 o 
  -4   1  20       13.61       17.40      7.22 o 
  -3   1  20       38.88       16.40      9.86 o 
  -2   1  20        1.59        3.59      7.82 o 
  -1   1  20        1.85        7.74      7.74 o 
   0   1  20        0.14       11.81     13.40 o 
   1   1  20        4.93        3.32      7.92 o 
   2   1  20       70.34       61.72      8.44 o 
   3   1  20        0.78        1.02      5.44 o 
   4   1  20        0.02        4.19      4.61 o 
  -5   2  20        1.94        2.49      5.27 o 
  -4   2  20        0.12       10.67      5.78 o 
  -3   2  20        3.64       10.19      6.79 o 
  -2   2  20        5.76        7.37      7.37 o 
  -1   2  20      263.39      246.84     14.25 o 
   0   2  20       49.99       65.85     14.83 o 
   1   2  20        0.08        7.61      7.61 o 
   2   2  20        6.32       22.53      7.63 o 
   3   2  20        0.95        1.92      5.75 o 
   4   2  20        0.09        4.72      4.72 o 
  -4   3  20        0.82       10.02      6.38 o 
  -3   3  20        1.84        6.81      6.81 o 
  -2   3  20       77.94       73.86      9.39 o 
  -1   3  20       17.95       21.92      8.44 o 
   0   3  20       86.18       79.63      8.44 o 
   1   3  20        0.05        0.00      6.44 o 
   2   3  20       50.06       48.49      9.49 o 
   3   3  20        4.63        9.15      5.84 o 
   4   3  20        9.88       17.88      5.23 o 
  -4   4  20        0.02        6.95      5.27 o 
  -3   4  20        0.92        2.16      6.99 o 
  -2   4  20        4.53        5.79      7.31 o 
  -1   4  20        3.20        9.46      7.82 o 
   0   4  20        1.53        0.48      5.15 o 
   1   4  20        5.16        1.09      6.69 o 
   2   4  20        1.48        2.96      6.53 o 
   3   4  20        1.33        2.47      4.86 o 
  -3   5  20        0.79        1.83      5.17 o 
  -2   5  20        0.33        1.01      5.98 o 
  -1   5  20        0.28        0.23      5.51 o 
   0   5  20        5.92       19.02      9.99 o 
   1   5  20        4.30        0.97      5.75 o 
   2   5  20        1.38        4.35      4.35 o 
  -1   6  20        1.32        7.84      4.63 o 
   0   6  20        0.42        0.70      3.52 o 
  -1  -7  21        7.97       10.21      5.28 o 
   0  -7  21        7.26       13.21      3.48 o 
   1  -7  21        0.35        1.93      4.10 o 
  -3  -6  21       16.89        6.59      5.97 o 
  -2  -6  21        0.10        0.00      5.73 o 
  -1  -6  21        1.63        1.58      5.59 o 
   0  -6  21        4.75        0.28      3.86 o 
   1  -6  21        4.31        7.05      5.52 o 
   2  -6  21        0.78        3.75      4.77 o 
  -4  -5  21        3.61        3.89      5.80 o 
  -3  -5  21        8.20        8.97      6.90 o 
  -2  -5  21       10.47        6.67      6.67 o 
  -1  -5  21        0.42        0.94      6.55 o 
   0  -5  21        0.00        0.43      3.77 o 
   1  -5  21        0.01        0.89      5.07 o 
   2  -5  21        3.06        5.32      5.32 o 
   3  -5  21        0.21        4.54      4.54 o 
  -4  -4  21        0.68       11.08      6.43 o 
  -3  -4  21       16.56        4.01      7.80 o 
  -2  -4  21       14.74       11.24      7.64 o 
  -1  -4  21        9.38       21.94      6.57 o 
   0  -4  21        3.51        0.82      4.55 o 
   1  -4  21        5.44        6.72      6.72 o 
   2  -4  21        0.72        5.55      5.55 o 
   3  -4  21        1.46        0.56      5.06 o 
   4  -4  21        0.00        4.41      4.41 o 
  -4  -3  21        0.25       14.30      6.72 o 
  -3  -3  21        0.82       10.66      8.08 o 
  -2  -3  21        0.00        4.28      5.60 o 
  -1  -3  21        1.02        1.10      6.78 o 
   0  -3  21        4.62        0.59      5.57 o 
   1  -3  21       10.28        7.01      7.01 o 
   2  -3  21        0.06       12.43      5.91 o 
   3  -3  21        3.68        5.84      5.84 o 
   4  -3  21        0.01        2.16      4.54 o 
  -5  -2  21        0.46       14.48      6.08 o 
  -4  -2  21        1.20        9.57      6.41 o 
  -3  -2  21       46.94       50.71      8.01 o 
  -2  -2  21       69.69       76.33      9.03 o 
  -1  -2  21        0.14        7.62      7.62 o 
   0  -2  21        2.92        5.25      5.25 o 
   1  -2  21       14.47       15.67      7.70 o 
   2  -2  21        0.09        7.03      7.03 o 
   3  -2  21        5.34        4.51      6.95 o 
   4  -2  21        0.02        9.26      4.66 o 
  -5  -1  21        0.74        0.95      4.57 o 
  -4  -1  21        1.02        1.63      7.07 o 
  -3  -1  21        4.78        6.64      6.92 o 
  -2  -1  21       28.20       30.65      8.51 o 
  -1  -1  21       12.16       11.16      8.77 o 
   0  -1  21       12.82        7.41      7.41 o 
   1  -1  21       25.65       29.55      7.15 o 
   2  -1  21        0.03        0.00      6.41 o 
   3  -1  21        0.28        0.96      4.57 o 
   4  -1  21        2.36        3.20      4.41 o 
  -5   0  21        1.97        5.70      5.70 o 
  -4   0  21        0.04        8.58      7.10 o 
  -3   0  21        6.43        7.23      7.23 o 
  -2   0  21        2.28        1.27      7.58 o 
  -1   0  21       29.13       26.33      9.79 o 
   0   0  21        0.84       15.06     15.81 o 
   1   0  21       12.19        6.77      8.46 o 
   2   0  21        0.90        1.06      6.61 o 
   3   0  21       24.07       13.23      7.31 o 
   4   0  21        3.28        3.01      4.88 o 
  -5   1  21        0.22        5.10      5.10 o 
  -4   1  21        0.24        2.09      6.36 o 
  -3   1  21        0.07        6.73      6.73 o 
  -2   1  21       77.87       65.40     10.33 o 
  -1   1  21        9.50        3.65      8.47 o 
   0   1  21      197.43      207.68     22.64 o 
   1   1  21        0.93        1.20      6.96 o 
   2   1  21        3.66       21.09      7.30 o 
   3   1  21       10.35       14.23      6.69 o 
   4   1  21        0.00        4.63      4.63 o 
  -4   2  21        2.93       15.19      6.02 o 
  -3   2  21        9.78        5.71      7.15 o 
  -2   2  21       16.86       11.01      7.59 o 
  -1   2  21       65.19       64.45      9.33 o 
   0   2  21        2.82        0.50      5.14 o 
   1   2  21       10.96        7.65      7.65 o 
   2   2  21        4.49       17.97      6.64 o 
   3   2  21        0.19        5.04      5.04 o 
   4   2  21        0.10        3.67      4.42 o 
  -4   3  21        0.28        1.86      4.96 o 
  -3   3  21        0.00       14.45      6.42 o 
  -2   3  21        1.05        6.76      6.76 o 
  -1   3  21        0.89        0.85      7.66 o 
   0   3  21       44.42       57.81     23.20 o 
   1   3  21        0.54       10.09      7.48 o 
   2   3  21        0.08        3.10      5.63 o 
   3   3  21        1.36        2.54      5.33 o 
  -3   4  21        0.56        0.97      5.73 o 
  -2   4  21        0.15        6.60      6.49 o 
  -1   4  21       13.24        9.25      6.61 o 
   0   4  21        3.44       15.27      4.58 o 
   1   4  21        6.05        2.13      7.71 o 
   2   4  21        0.30        5.98      5.98 o 
   3   4  21        1.05       11.04      4.25 o 
  -2   5  21        0.16        5.25      5.25 o 
  -1   5  21        1.73        8.03      6.25 o 
   0   5  21        0.66       13.92      7.92 o 
   1   5  21       10.20        6.28      6.28 o 
   2   5  21        0.79        3.03      4.35 o 
  -1  -7  22        7.32        0.00      3.94 o 
   0  -7  22        0.13        4.72      2.74 o 
  -2  -6  22        0.32        6.63      4.93 o 
  -1  -6  22        0.02        5.60      5.60 o 
   0  -6  22        0.08        1.34      8.31 o 
   1  -6  22        0.01        5.29      5.29 o 
   2  -6  22        0.04        4.68      4.68 o 
  -3  -5  22        0.04        1.68      5.57 o 
  -2  -5  22        2.15       16.02      6.75 o 
  -1  -5  22        0.39        4.49      5.66 o 
   0  -5  22        1.26       11.87      4.43 o 
   1  -5  22        0.10        0.54      5.33 o 
   2  -5  22        2.79        3.19      4.91 o 
   3  -5  22        0.09        2.11      4.67 o 
  -4  -4  22        0.38        3.43      5.73 o 
  -3  -4  22       18.46       30.66      6.83 o 
  -2  -4  22        8.24       24.69      7.00 o 
  -1  -4  22       12.42        2.90      7.21 o 
   0  -4  22        0.17        4.37      4.19 o 
   1  -4  22        0.99        5.54      7.04 o 
   2  -4  22        0.04        1.74      5.42 o 
   3  -4  22        7.44       16.60      5.12 o 
  -4  -3  22        2.56        2.90      5.88 o 
  -3  -3  22       36.55       31.05      7.02 o 
  -2  -3  22        1.17        3.15      6.16 o 
  -1  -3  22       14.66        4.21      7.62 o 
   0  -3  22        3.40        7.34      4.96 o 
   1  -3  22        0.54        0.98      6.01 o 
   2  -3  22        1.99        0.97      5.43 o 
   3  -3  22        3.68        3.83      5.35 o 
   4  -3  22        2.78        9.31      4.82 o 
  -4  -2  22        1.53        6.75      6.75 o 
  -3  -2  22        9.03        0.00      7.10 o 
  -2  -2  22       82.54       57.67     10.18 o 
  -1  -2  22        5.06        9.73      8.15 o 
   0  -2  22       30.56       32.37      6.40 o 
   1  -2  22        0.01        7.23      7.23 o 
   2  -2  22        0.03        3.89      6.02 o 
   3  -2  22        0.10        5.47      5.47 o 
   4  -2  22        1.08       10.67      4.90 o 
  -5  -1  22        9.00       13.46      5.84 o 
  -4  -1  22       11.68       17.50      7.21 o 
  -3  -1  22        0.11        1.15      6.36 o 
  -2  -1  22       10.74        6.68      8.09 o 
  -1  -1  22        0.18        6.77      6.77 o 
   0  -1  22       17.41       11.10     11.10 o 
   1  -1  22       79.58      102.65      8.99 o 
   2  -1  22       14.61        1.97      6.77 o 
   3  -1  22        5.08        6.30      6.09 o 
   4  -1  22        0.22        0.00      4.62 o 
  -4   0  22        6.04        6.48      6.48 o 
  -3   0  22        4.90        8.82      7.04 o 
  -2   0  22       74.21       82.47      9.97 o 
  -1   0  22      141.41      149.57     10.39 o 
   0   0  22        8.42        6.39      6.59 o 
   1   0  22        0.56        3.39      6.73 o 
   2   0  22        8.09       10.33      7.10 o 
   3   0  22        2.25        8.19      6.22 o 
   4   0  22        1.71        2.19      4.33 o 
  -4   1  22        0.46       11.02      5.91 o 
  -3   1  22        0.22        2.32      6.94 o 
  -2   1  22        9.35       14.56      8.03 o 
  -1   1  22       11.06       13.90      8.09 o 
   0   1  22      180.90      203.62     24.11 o 
   1   1  22       11.12       12.48      7.90 o 
   2   1  22        0.71       10.45      6.33 o 
   3   1  22        2.74        5.33      5.33 o 
   4   1  22        0.15        4.27      4.80 o 
  -4   2  22        0.02       12.45      5.99 o 
  -3   2  22        0.00       10.11      7.47 o 
  -2   2  22        0.19        7.13      7.13 o 
  -1   2  22        0.44        1.20      6.88 o 
   0   2  22        2.25        1.21      5.49 o 
   1   2  22        5.93       18.11      7.30 o 
   2   2  22        0.49        9.20      5.68 o 
   3   2  22       10.35       20.75      5.23 o 
  -4   3  22        1.99        5.10      5.10 o 
  -3   3  22        9.06        9.44      6.58 o 
  -2   3  22        1.10        3.51      7.14 o 
  -1   3  22        0.25        6.73      6.73 o 
   0   3  22       27.07       26.19      5.94 o 
   1   3  22        0.70       15.27      6.44 o 
   2   3  22        4.02        2.91      6.73 o 
   3   3  22        0.25        4.68      4.84 o 
  -3   4  22        0.33        5.44      5.44 o 
  -2   4  22        0.05        2.10      6.19 o 
  -1   4  22        0.00        0.51      5.58 o 
   0   4  22        5.28       13.66      9.74 o 
   1   4  22        6.55        4.16      5.47 o 
   2   4  22        0.09        5.13      5.13 o 
  -2   5  22        0.13        5.24      5.87 o 
  -1   5  22        5.64        1.84      5.88 o 
   0   5  22        0.71        8.51      8.72 o 
   1   5  22        0.03        0.00      4.50 o 
  -2  -6  23        0.00        3.37      4.37 o 
  -1  -6  23        0.00        2.10      4.62 o 
   0  -6  23        0.30        3.32      3.32 o 
   1  -6  23        0.01        4.97      4.97 o 
   2  -6  23        0.03        3.98      3.98 o 
  -3  -5  23        0.45        6.88      5.01 o 
  -2  -5  23        4.62        6.20      6.20 o 
  -1  -5  23        3.28        5.89      5.89 o 
   0  -5  23        4.41        4.49      3.92 o 
   1  -5  23        0.87        3.26      5.28 o 
   2  -5  23        0.50        7.50      5.36 o 
   3  -5  23        0.36        3.15      3.84 o 
  -3  -4  23        1.23        6.27      6.27 o 
  -2  -4  23        1.64        5.72      6.85 o 
  -1  -4  23       14.02       30.59      7.13 o 
   0  -4  23        1.33        1.22     10.79 o 
   1  -4  23        4.61        4.52      6.14 o 
   2  -4  23        4.58        7.58      5.29 o 
   3  -4  23        0.14       10.21      5.10 o 
  -4  -3  23        0.72        3.50      6.24 o 
  -3  -3  23        1.80        2.90      6.53 o 
  -2  -3  23        8.01       14.37      7.13 o 
  -1  -3  23        0.36        3.08      6.91 o 
   0  -3  23       41.43       43.69     15.73 o 
   1  -3  23        0.14        0.38      5.63 o 
   2  -3  23        3.04        3.61      6.41 o 
   3  -3  23        1.08        0.00      4.96 o 
  -4  -2  23       17.46       12.21      7.27 o 
  -3  -2  23       16.26        5.20      7.22 o 
  -2  -2  23       31.47       30.03      8.41 o 
  -1  -2  23       87.20       85.66      8.95 o 
   0  -2  23        0.41        5.42      5.42 o 
   1  -2  23       18.36        3.25      7.92 o 
   2  -2  23        5.24        5.93      5.93 o 
   3  -2  23        0.26        2.48      4.37 o 
   4  -2  23        5.83        2.61      3.56 o 
  -4  -1  23        0.00        5.82      5.82 o 
  -3  -1  23        1.65       16.00      6.36 o 
  -2  -1  23       10.54        7.37      7.37 o 
  -1  -1  23        0.46        7.51      7.51 o 
   0  -1  23       54.06       32.99      9.09 o 
   1  -1  23        6.75       11.09      6.98 o 
   2  -1  23        7.81       19.85      6.65 o 
   3  -1  23        3.18        1.69      5.71 o 
   4  -1  23        0.26        3.36      4.17 o 
  -4   0  23        7.20       16.28      6.50 o 
  -3   0  23        0.00        6.32      6.32 o 
  -2   0  23       11.62       15.58      8.71 o 
  -1   0  23       15.87       13.41      9.40 o 
   0   0  23       82.08       65.29      8.07 o 
   1   0  23        0.55        7.87      7.73 o 
   2   0  23        0.56        3.01      5.79 o 
   3   0  23        5.57       15.56      6.08 o 
   4   0  23        0.01        2.03      4.07 o 
  -4   1  23        0.09        2.80      5.70 o 
  -3   1  23        4.61        1.07      7.27 o 
  -2   1  23       36.60       29.98      9.63 o 
  -1   1  23       23.71       24.45      8.09 o 
   0   1  23       13.37        1.12      7.26 o 
   1   1  23       16.41        3.36      8.19 o 
   2   1  23        6.67       17.14      5.82 o 
   3   1  23        2.90        5.05      4.95 o 
  -4   2  23        0.01        3.52      5.16 o 
  -3   2  23        0.01        6.05      6.05 o 
  -2   2  23       10.01       12.85      7.92 o 
  -1   2  23        5.25        9.65      7.40 o 
   0   2  23        2.02        1.86      5.08 o 
   1   2  23        1.90       13.27      6.63 o 
   2   2  23        0.04        0.93      4.97 o 
   3   2  23        1.41        0.77      4.77 o 
  -3   3  23        0.02        5.42      5.42 o 
  -2   3  23        0.05        4.46      7.20 o 
  -1   3  23        0.57        2.36      5.69 o 
   0   3  23        8.77        0.15      5.09 o 
   1   3  23        0.00        6.08      6.08 o 
   2   3  23        1.15        5.19      5.19 o 
   3   3  23        0.00        9.20      4.51 o 
  -2   4  23        0.07        3.92      5.70 o 
  -1   4  23        0.62        7.25      6.13 o 
   0   4  23        0.44        9.16      4.46 o 
   1   4  23        0.30        1.89      4.77 o 
   2   4  23        0.63        8.53      4.26 o 
  -1   5  23        0.29        0.60      5.10 o 
   0   5  23        1.26        0.71      4.97 o 
  -1  -6  24        1.13        7.15      4.57 o 
   0  -6  24        1.76        5.89      8.14 o 
   1  -6  24        0.00        3.93      3.93 o 
  -2  -5  24        1.24        5.40      5.40 o 
  -1  -5  24        0.40       10.42      5.89 o 
   0  -5  24        0.67        5.56      5.56 o 
   1  -5  24        2.42        9.86      4.82 o 
   2  -5  24        0.09        2.07      4.27 o 
  -3  -4  24        0.50        4.15      6.31 o 
  -2  -4  24       15.44       15.84      6.51 o 
  -1  -4  24       12.42       22.02      7.34 o 
   0  -4  24        0.03        0.72     16.75 o 
   1  -4  24        0.18        5.05      5.05 o 
   2  -4  24        0.59        3.17      4.76 o 
   3  -4  24        0.38        0.00      3.85 o 
  -4  -3  24        0.02        5.17      5.17 o 
  -3  -3  24        0.29        0.94      5.52 o 
  -2  -3  24       31.55       50.28      7.73 o 
  -1  -3  24       28.14       32.43      7.22 o 
   0  -3  24       24.39       34.26      5.18 o 
   1  -3  24       24.32       33.21      6.18 o 
   2  -3  24        2.41        5.85      5.85 o 
   3  -3  24        0.16        8.73      4.68 o 
  -4  -2  24        2.91        8.68      5.52 o 
  -3  -2  24        0.79        6.06      6.06 o 
  -2  -2  24        0.34        4.13      6.84 o 
  -1  -2  24       20.14       11.79      8.12 o 
   0  -2  24        3.71        5.88     13.31 o 
   1  -2  24        0.32       13.59      7.04 o 
   2  -2  24        7.24        0.00      6.06 o 
   3  -2  24        3.03        3.06      4.82 o 
  -4  -1  24        2.01        1.96      5.42 o 
  -3  -1  24        0.57        0.96      5.49 o 
  -2  -1  24        3.35        5.50      7.01 o 
  -1  -1  24       25.88       17.67      8.89 o 
   0  -1  24       48.69       46.90      7.72 o 
   1  -1  24        0.01        7.02      7.02 o 
   2  -1  24        1.04        1.36      5.81 o 
   3  -1  24        3.58        1.59      5.20 o 
  -4   0  24        0.34        5.26      5.60 o 
  -3   0  24        1.73        7.06      7.06 o 
  -2   0  24       10.34       11.73      7.34 o 
  -1   0  24       39.11       44.77      6.96 o 
   0   0  24       45.98       63.75      6.89 o 
   1   0  24       30.47       43.05      7.20 o 
   2   0  24        5.61        0.95      5.82 o 
   3   0  24        1.88        2.39      4.62 o 
  -4   1  24        1.25        2.56      5.77 o 
  -3   1  24        0.04        6.08      6.08 o 
  -2   1  24        1.00        6.60      6.60 o 
  -1   1  24        9.68        7.27      7.27 o 
   0   1  24       26.41       20.23      6.25 o 
   1   1  24       14.11       11.04      8.81 o 
   2   1  24        0.20        1.93      4.57 o 
   3   1  24        1.26        0.86      4.45 o 
  -3   2  24        0.04        6.13      6.13 o 
  -2   2  24        7.54        6.76      7.49 o 
  -1   2  24       13.01       16.36      5.66 o 
   0   2  24        0.64        1.03      8.60 o 
   1   2  24        1.27        1.02      6.41 o 
   2   2  24        0.01        8.25      6.12 o 
   3   2  24        0.12        4.42      4.42 o 
  -3   3  24        4.42        5.20      5.20 o 
  -2   3  24        1.13        4.10      6.36 o 
  -1   3  24        0.81       11.99      5.93 o 
   0   3  24        0.33       10.78      7.49 o 
   1   3  24        8.53        1.98      6.63 o 
   2   3  24        0.24        5.36      5.36 o 
  -2   4  24        0.91       12.37      5.70 o 
  -1   4  24        0.00        0.00      5.32 o 
   0   4  24       14.88       19.83      8.91 o 
   1   4  24        0.37        1.73      4.48 o 
  -2  -5  25        0.36        0.00      4.47 o 
  -1  -5  25        0.18        0.72      5.52 o 
   0  -5  25        0.52        1.27      3.41 o 
   1  -5  25        0.14        7.00      4.99 o 
   2  -5  25        0.08        3.70      4.05 o 
  -3  -4  25        0.10        5.52      5.52 o 
  -2  -4  25        5.53        5.90      5.90 o 
  -1  -4  25        5.47        3.50      5.58 o 
   0  -4  25        5.78        6.44      4.17 o 
   1  -4  25        1.80        5.06      5.06 o 
   2  -4  25        0.00       10.25      4.49 o 
  -3  -3  25        0.96        5.23      5.23 o 
  -2  -3  25        0.84        6.24      6.24 o 
  -1  -3  25        0.01        5.77      5.77 o 
   0  -3  25        0.15       11.54      4.78 o 
   1  -3  25       11.53        5.45      6.22 o 
   2  -3  25        1.00        4.77      4.77 o 
   3  -3  25        0.03        0.67      3.96 o 
  -4  -2  25        0.68        4.71      4.78 o 
  -3  -2  25        2.48        0.92      5.34 o 
  -2  -2  25        5.63       17.06      5.29 o 
  -1  -2  25        0.08        9.38      6.57 o 
   0  -2  25        8.47        8.89      8.89 o 
   1  -2  25        2.74        3.02      5.92 o 
   2  -2  25        2.59       14.08      5.93 o 
   3  -2  25        0.05        4.63      4.63 o 
  -4  -1  25        0.30        0.00      4.65 o 
  -3  -1  25        1.24        1.94      5.92 o 
  -2  -1  25        0.41        6.34      5.43 o 
  -1  -1  25       11.84       22.02      7.12 o 
   0  -1  25       19.01       19.97      6.60 o 
   1  -1  25       61.29       51.66      8.12 o 
   2  -1  25        0.34        5.08      5.08 o 
   3  -1  25        2.18        4.37      4.37 o 
  -4   0  25        0.06        7.20      4.87 o 
  -3   0  25        0.76        6.03      6.03 o 
  -2   0  25        0.42        5.65      7.25 o 
  -1   0  25        2.22       14.21      6.83 o 
   0   0  25        1.96       11.88     14.54 o 
   1   0  25        3.25        3.18      6.84 o 
   2   0  25        4.95        9.17      5.64 o 
   3   0  25        1.42        4.33      4.33 o 
  -3   1  25        0.36        7.99      6.23 o 
  -2   1  25        0.06        3.32      5.78 o 
  -1   1  25        1.41        2.24      6.03 o 
   0   1  25        0.79        3.54      5.76 o 
   1   1  25        0.24       13.67      5.88 o 
   2   1  25        2.00        2.73      5.64 o 
   3   1  25        0.29        4.24      4.18 o 
  -3   2  25        1.14        3.75      5.24 o 
  -2   2  25        3.71        6.61      6.61 o 
  -1   2  25        0.41        3.40      5.95 o 
   0   2  25        0.01        2.62      4.96 o 
   1   2  25        0.34        2.06      6.26 o 
   2   2  25        2.99       12.72      5.47 o 
  -2   3  25        0.01        2.88      5.42 o 
  -1   3  25        1.62        5.38      5.38 o 
   0   3  25        0.11        3.02      4.10 o 
   1   3  25        0.34        8.17      4.60 o 
   2   3  25        0.77        4.45      4.45 o 
  -1   4  25        0.58        0.00      4.43 o 
   0   4  25        4.96        3.72      3.72 o 
  -1  -5  26        0.11        4.89      4.89 o 
   0  -5  26        4.70        0.04      5.74 o 
   1  -5  26        1.06        4.23      4.23 o 
  -2  -4  26        2.17        2.35      5.42 o 
  -1  -4  26        5.56        0.80      5.59 o 
   0  -4  26        0.11        1.67      3.62 o 
   1  -4  26        0.91        9.85      5.07 o 
   2  -4  26        4.84        4.33      4.33 o 
  -3  -3  26        1.02        2.32      5.72 o 
  -2  -3  26        8.22        0.00      5.92 o 
  -1  -3  26        0.01        5.50      5.97 o 
   0  -3  26       13.77       19.67     13.22 o 
   1  -3  26        0.01        6.02      4.90 o 
   2  -3  26        0.00        3.05      4.42 o 
  -3  -2  26        0.03        9.34      5.12 o 
  -2  -2  26        0.32        1.94      5.83 o 
  -1  -2  26        6.53        8.98      5.77 o 
   0  -2  26       19.27       19.58      5.47 o 
   1  -2  26        0.05        8.71      6.29 o 
   2  -2  26        0.04        0.11      5.37 o 
   3  -2  26        0.79       10.24      4.17 o 
  -3  -1  26        0.16        0.22      5.51 o 
  -2  -1  26        0.14        1.99      5.95 o 
  -1  -1  26        3.27       10.39      7.15 o 
   0  -1  26        1.95        3.93      4.97 o 
   1  -1  26        9.72        0.95      7.25 o 
   2  -1  26        0.12        3.41      5.44 o 
   3  -1  26        0.01        6.00      4.49 o 
  -3   0  26        0.25        5.73      5.73 o 
  -2   0  26        4.21        6.23      6.23 o 
  -1   0  26        5.29       14.79      7.71 o 
   0   0  26        3.36        2.45      9.45 o 
   1   0  26        0.89        0.46      5.85 o 
   2   0  26        0.02        5.08      5.08 o 
   3   0  26        0.84        1.32      3.47 o 
  -3   1  26        0.13        8.22      5.31 o 
  -2   1  26        0.60        6.03      6.03 o 
  -1   1  26        3.53        0.00      7.09 o 
   0   1  26        0.05        4.12      4.12 o 
   1   1  26        0.26        3.04      6.57 o 
   2   1  26        1.70        2.22      4.62 o 
  -2   2  26        0.20        8.86      5.27 o 
  -1   2  26        0.12        5.83      5.83 o 
   0   2  26        0.01        3.96      3.96 o 
   1   2  26        0.08        3.70      5.51 o 
   2   2  26        0.00        0.77      3.92 o 
  -2   3  26        1.64        4.97      4.97 o 
  -1   3  26        0.16        6.50      4.85 o 
   0   3  26        0.99        0.59      5.49 o 
   1   3  26        0.83        1.64      5.08 o 
  -2  -4  27        0.17        6.94      4.85 o 
  -1  -4  27       18.58       19.33      4.82 o 
   0  -4  27        0.06        3.84      9.97 o 
   1  -4  27        1.53        7.54      4.86 o 
  -2  -3  27        0.92        2.44      4.57 o 
  -1  -3  27        2.33        5.13      5.22 o 
   0  -3  27        6.26        6.81      4.49 o 
   1  -3  27        0.09        5.09      5.09 o 
   2  -3  27        0.81        3.57      3.57 o 
  -3  -2  27        3.57       10.73      4.77 o 
  -2  -2  27        0.00        4.40      5.25 o 
  -1  -2  27        0.19        4.68      5.64 o 
   0  -2  27       14.40        5.10      5.10 o 
   1  -2  27        2.82       11.72      5.50 o 
   2  -2  27        5.07        8.29      4.82 o 
  -3  -1  27        0.37       10.52      4.92 o 
  -2  -1  27        0.01       14.14      6.05 o 
  -1  -1  27        0.72        3.17      7.08 o 
   0  -1  27        3.73        3.53      7.30 o 
   1  -1  27        9.07        8.45      6.55 o 
   2  -1  27        0.14        5.50      5.27 o 
  -3   0  27        0.54        7.64      5.38 o 
  -2   0  27        0.83        5.63      5.63 o 
  -1   0  27        0.12        6.24      6.24 o 
   0   0  27        0.25        4.41      4.41 o 
   1   0  27        0.01        5.10      5.10 o 
   2   0  27        0.11        0.35      4.41 o 
  -2   1  27        0.10        5.12      5.12 o 
  -1   1  27        4.61        0.00      6.17 o 
   0   1  27        0.69        3.82      3.82 o 
   1   1  27        0.01        7.34      5.04 o 
   2   1  27        1.25        4.50      4.84 o 
  -2   2  27        7.58        5.12      5.12 o 
  -1   2  27        0.23        7.62      5.53 o 
   0   2  27        0.44        2.36      4.29 o 
   1   2  27        0.10        0.86      4.89 o 
  -1  -4  28        9.80       11.25      4.49 o 
   0  -4  28        0.22        0.78      4.32 o 
  -2  -3  28        0.20        2.15      4.39 o 
  -1  -3  28        1.15        3.88      4.68 o 
   0  -3  28        2.74        2.75      3.15 o 
   1  -3  28        9.89        5.06      4.86 o 
  -2  -2  28        0.18        5.07      5.07 o 
  -1  -2  28        0.89        2.61      5.06 o 
   0  -2  28        3.46        4.10      4.10 o 
   1  -2  28        0.44        0.00      4.79 o 
  -2  -1  28        2.04        5.37      5.37 o 
  -1  -1  28        0.77        3.95      5.96 o 
   0  -1  28        2.33        3.90      3.90 o 
   1  -1  28        0.66        2.56      5.54 o 
   2  -1  28        0.22        4.43      4.43 o 
  -2   0  28        0.20        6.44      5.50 o 
  -1   0  28        0.07        5.77      5.77 o 
   0   0  28        4.76        9.34      8.73 o 
   1   0  28        4.33        1.71      5.40 o 
  -2   1  28        0.00        5.26      5.82 o 
  -1   1  28        0.98        4.72      6.07 o 
   0   1  28        0.01        3.68      3.84 o 
   1   1  28        1.43        6.59      5.14 o 
  -1   2  28        1.31        3.38      4.48 o 
   0   2  28        0.67        1.70      6.26 o 
   0  -3  29        0.67        0.73      2.79 o 
  -1  -2  29        0.98        0.09      4.26 o 
   0  -2  29        0.19        0.30      3.23 o 
   1  -2  29        2.79        8.13      5.06 o 
  -1  -1  29        3.88       14.25      5.80 o 
   0  -1  29        1.55        3.79      4.17 o 
   1  -1  29        0.33        0.47      4.70 o 
  -1   0  29        0.00        7.15      6.33 o 
   0   0  29        0.53        4.33      3.87 o 
                                                 
